# Supplementary material for: Enhanced chromatin accessibility contributes to X chromosome dosage compensation in mammals
Source: Genome Biol. 2021 Nov 1;22:302. doi: 10.1186/s13059-021-02518-5 (PMC8558763; doi:10.1186/s13059-021-02518-5)
Supplement: Supplementary file 2 — Additional file 2: Table S1. Allelic normalized accessibility of XX (CM2) and XY (CM7) mESCs on the X chromosome. Regions are ordered from largest to smallest differentially accessible region on the Mus allele from XY mESCs compared to Mus allele from XX mESCs. [file 13059_2021_2518_MOESM2_ESM.csv]

chr	start	end	CM2_Mus_allele	CM2_Cast_allele	CM7_Mus_allele	CM7_Cast_allele
chrX	56455824	56456252	0.668490835	0.786278107	1.095717163	0.02315717
chrX	13230636	13231123	0.819069023	0.986954964	1.22759753	0.02315717
chrX	147540962	147541938	0.949912646	1.073968652	1.325596636	0.02315717
chrX	139684332	139684673	0.115077416	0.363988074	0.490136608	0.02315717
chrX	99521864	99522138	0.256736691	0.413587517	0.611603898	0.02315717
chrX	56374451	56374718	0.445337752	0.576919986	0.775357813	0.02315717
chrX	137049354	137049781	0.705306186	0.786278107	1.031014214	0.02315717
chrX	142490246	142490703	0.093097036	0.157639794	0.415680968	0.02315717
chrX	164076523	164076797	0.380796054	0.549139245	0.696829035	0.02315717
chrX	162643637	162643876	0.429588639	0.520564627	0.742454733	0.02315717
chrX	11957009	11957500	0.576919986	0.218268153	0.887508508	0.02315717
chrX	7574728	7574889	0.237687389	0.311799551	0.545950695	0.02315717
chrX	74219893	74220202	0.329500084	0.093097036	0.636704011	0.02315717
chrX	136741898	136742205	0.65591157	0.64317205	0.961833391	0.02315717
chrX	99048737	99049095	0.047631509	0.329500084	0.351848285	0.02315717
chrX	95956742	95957204	1.256294445	1.228122963	1.55780363	0.02315717
chrX	169583887	169584129	0.115077416	0.136585032	0.415680968	0.02315717
chrX	142437873	142438383	0.476110855	0.19846433	0.775357813	0.02315717
chrX	151169245	151169436	0.363988074	0.346892749	0.661189503	0.02315717
chrX	166479600	166479927	0.949912646	0.968605312	1.241232391	0.02315717
chrX	98932606	98932791	0.047631509	0.237687389	0.335232495	0.02315717
chrX	167233296	167233761	0.693184378	0.740814157	0.979582432	0.02315717
chrX	101332354	101332695	0.763804481	0.763804481	1.047586647	0.02315717
chrX	74393229	74393430	0.534953996	0.563126083	0.817609393	0.02315717
chrX	73459052	73459497	0.740814157	0.705306186	1.022623854	0.02315717
chrX	98932057	98932462	0.093097036	0.218268153	0.368192497	0.02315717
chrX	167229910	167230141	0.445337752	0.27542989	0.719902074	0.02315717
chrX	73716024	73716409	0.64317205	0.65591157	0.916031591	0.02315717
chrX	7899012	7899331	0.429588639	0.590526202	0.696829035	0.02315717
chrX	11795205	11795507	0.237687389	0.115077416	0.504384888	0.02315717
chrX	150459135	150459358	0.476110855	0.491149422	0.742454733	0.02315717
chrX	12587530	12587759	0.668490835	0.64317205	0.934604797	0.02315717
chrX	103981960	103982186	0.293780055	0.491149422	0.559430695	0.02315717
chrX	68678520	68678637	0.256736691	0.256736691	0.518433002	0.02315717
chrX	48256587	48256929	0.617195534	0.693184378	0.87781711	0.02315717
chrX	100400972	100401120	0.024099323	0.256736691	0.283661476	0.02315717
chrX	49797631	49797879	0.460842672	0.549139245	0.719902074	0.02315717
chrX	150813041	150813189	0.093097036	0.237687389	0.351848285	0.02315717
chrX	155525622	155525942	0.093097036	0.27542989	0.351848285	0.02315717
chrX	101532392	101532710	0.549139245	0.476110855	0.807212678	0.02315717
chrX	56820058	56820257	0.218268153	0.218268153	0.475682377	0.02315717
chrX	135574325	135574474	0.218268153	0.429588639	0.475682377	0.02315717
chrX	100625899	100626054	0.380796054	0.491149422	0.636704011	0.02315717
chrX	136976418	136977031	0.563126083	0.668490835	0.817609393	0.02315717
chrX	162447933	162448361	0.115077416	0.27542989	0.368192497	0.02315717
chrX	21361386	21361645	0.293780055	0.311799551	0.545950695	0.02315717
chrX	7928242	7928496	0.397326189	0.520564627	0.649021697	0.02315717
chrX	12767090	12767479	0.136585032	0.237687389	0.384273867	0.02315717
chrX	138676219	138676652	0.19846433	0.218268153	0.446131626	0.02315717
chrX	101979352	101979552	0.563126083	0.603949772	0.807212678	0.02315717
chrX	95881046	95881341	0.380796054	0.329500084	0.624232704	0.02315717
chrX	99975463	99975618	0.329500084	0.413587517	0.572731398	0.02315717
chrX	38455930	38456227	0.27542989	0.293780055	0.518433002	0.02315717
chrX	103981203	103981355	0.397326189	0.397326189	0.636704011	0.02315717
chrX	134718716	134718826	0.237687389	0.27542989	0.475682377	0.02315717
chrX	158041828	158042232	0.178260378	0.19846433	0.415680968	0.02315717
chrX	51684703	51684855	0.115077416	0.178260378	0.351848285	0.02315717
chrX	74177118	74177465	0.047631509	0.218268153	0.283661476	0.02315717
chrX	169993925	169994141	0.603949772	0.237687389	0.838084059	0.283661476
chrX	75095658	75095813	0.256736691	0.311799551	0.490136608	0.02315717
chrX	99047968	99048570	0.520564627	1.263215034	0.753543153	0.02315717
chrX	153233092	153233621	0.65591157	0.949912646	0.887508508	0.02315717
chrX	74373205	74373432	0.617195534	0.752375387	0.848166304	0.02315717
chrX	75514485	75514914	0.630268137	0.930863898	0.858147911	0.02315717
chrX	7883905	7884194	0.445337752	0.549139245	0.673211032	0.02315717
chrX	58150869	58151096	0.218268153	0.178260378	0.446131626	0.02315717
chrX	20950753	20950907	0.397326189	0.491149422	0.624232704	0.02315717
chrX	73822801	73823402	0.157639794	0.346892749	0.384273867	0.02315717
chrX	162760673	162760798	0.093097036	0.237687389	0.318335948	0.02315717
chrX	157028952	157029344	0.293780055	0.024099323	0.518433002	0.02315717
chrX	74085586	74086173	0.871438682	0.705306186	1.095717163	0.02315717
chrX	56694582	56694850	0.237687389	0.157639794	0.461016154	0.02315717
chrX	7648828	7649071	0.617195534	0.617195534	0.838084059	0.02315717
chrX	12032079	12032290	0.115077416	0.311799551	0.335232495	0.02315717
chrX	135839001	135839159	0.115077416	0.329500084	0.335232495	0.02315717
chrX	164398570	164398695	0.115077416	0.178260378	0.335232495	0.02315717
chrX	159255098	159255453	0.705306186	0.763804481	0.925361314	0.02315717
chrX	164980417	164980578	0.429588639	0.491149422	0.649021697	0.02315717
chrX	105120490	105120623	0.047631509	0.19846433	0.265862693	0.02315717
chrX	12860177	12860553	0.717282815	0.786278107	0.934604797	0.02315717
chrX	74226936	74227129	0.136585032	0.157639794	0.351848285	0.02315717
chrX	73593237	73593500	0.346892749	0.491149422	0.559430695	0.02315717
chrX	73967648	73967883	0.563126083	0.549139245	0.775357813	0.02315717
chrX	73914798	73915190	0.930863898	0.911445237	1.141637121	0.02315717
chrX	162832339	162832563	0.617195534	0.693184378	0.827899127	0.02315717
chrX	52791039	52791185	0.293780055	0.218268153	0.504384888	0.02315717
chrX	74281847	74282272	0.293780055	0.460842672	0.504384888	0.02315717
chrX	85777243	85777426	0.293780055	0.460842672	0.504384888	0.02315717
chrX	58018144	58018373	0.178260378	0.136585032	0.384273867	0.02315717
chrX	100409357	100409594	0.178260378	0.380796054	0.384273867	0.02315717
chrX	20848246	20848565	0.491149422	0.397326189	0.696829035	0.02315717
chrX	13346710	13347335	0.7291177	0.911445237	0.934604797	0.02315717
chrX	139058684	139058964	0.024099323	0.218268153	0.229285582	0.02315717
chrX	140456339	140456610	0.380796054	0.590526202	0.585857513	0.02315717
chrX	167091723	167092102	0.549139245	0.256736691	0.753543153	0.02315717
chrX	95967876	95968010	0.256736691	0.363988074	0.461016154	0.02315717
chrX	102119198	102119445	0.603949772	0.65591157	0.807212678	0.02315717
chrX	164381663	164382271	1.256294445	1.004973965	1.459372965	0.02315717
chrX	162756055	162756500	0.740814157	0.752375387	0.94376362	0.02315717
chrX	12625140	12625473	0.329500084	0.07062264	0.532286498	0.02315717
chrX	7563131	7563291	0.19846433	0.27542989	0.400100713	0.02315717
chrX	8145801	8145954	0.19846433	0.256736691	0.400100713	0.02315717
chrX	150607267	150607726	0.19846433	0.311799551	0.400100713	0.02315717
chrX	6092015	6092310	0.397326189	0.429588639	0.598813563	0.02315717
chrX	60255489	60255775	0.460842672	0.520564627	0.661189503	0.02315717
chrX	137118153	137118391	0.460842672	0.460842672	0.661189503	0.02315717
chrX	74246826	74247173	0.346892749	0.237687389	0.545950695	0.02315717
chrX	143394001	143394537	0.346892749	0.346892749	0.545950695	0.02315717
chrX	152327398	152327555	0.346892749	0.429588639	0.545950695	0.02315717
chrX	74368528	74368910	0.717282815	0.520564627	0.916031591	0.02315717
chrX	97377030	97377433	0.717282815	0.693184378	0.916031591	0.02315717
chrX	11734628	11735028	0.136585032	0.19846433	0.335232495	0.02315717
chrX	101260553	101260706	0.136585032	0.093097036	0.335232495	0.02315717
chrX	74246502	74246655	0.218268153	0.397326189	0.415680968	0.02315717
chrX	94177766	94178083	0.808257751	0.808257751	1.00562894	0.02315717
chrX	166440685	166441361	0.808257751	0.693184378	1.00562894	0.02315717
chrX	12673572	12673797	0.476110855	0.445337752	0.673211032	0.02315717
chrX	167067906	167068363	0.293780055	0.311799551	0.490136608	0.02315717
chrX	97376554	97376707	0.363988074	0.445337752	0.559430695	0.02315717
chrX	164419635	164419790	0.429588639	0.413587517	0.624232704	0.02315717
chrX	166509981	166510235	0.429588639	0.445337752	0.624232704	0.02315717
chrX	8050569	8050820	0.237687389	0.363988074	0.431022198	0.02315717
chrX	73930787	73930999	0.603949772	0.64317205	0.796706736	0.02315717
chrX	7776055	7776279	0.093097036	0.218268153	0.283661476	0.02315717
chrX	12066143	12066382	0.093097036	0.19846433	0.283661476	0.02315717
chrX	48208479	48208639	0.093097036	0.136585032	0.283661476	0.02315717
chrX	100621691	100621885	0.093097036	0.218268153	0.283661476	0.02315717
chrX	13344838	13344976	0.178260378	0.157639794	0.368192497	0.02315717
chrX	84442924	84443629	1.21373391	1.329907766	1.403393976	0.02315717
chrX	150588099	150588250	0.256736691	0.293780055	0.446131626	0.02315717
chrX	140520397	140520630	0.397326189	0.429588639	0.585857513	0.02315717
chrX	98937537	98937838	0.460842672	0.668490835	0.649021697	0.02315717
chrX	12611241	12611405	0.115077416	0.505965178	0.301148995	0.02315717
chrX	52760601	52760880	0.115077416	0.178260378	0.301148995	0.02315717
chrX	74305235	74305386	0.19846433	0.27542989	0.384273867	0.02315717
chrX	144267012	144267286	0.19846433	0.19846433	0.384273867	0.02315717
chrX	85076885	85077165	0.27542989	0.460842672	0.461016154	0.02315717
chrX	70327677	70328057	0.346892749	0.311799551	0.532286498	0.02315717
chrX	8175824	8176128	0.413587517	0.380796054	0.598813563	0.02315717
chrX	101522214	101522396	0.413587517	0.534953996	0.598813563	0.02315717
chrX	75514231	75514434	0.534953996	0.380796054	0.719902074	0.02315717
chrX	101954120	101954429	0.740814157	0.705306186	0.925361314	0.02315717
chrX	121232182	121233007	1.057161103	0.705306186	1.241232391	0.02315717
chrX	101481673	101481933	0.65591157	0.630268137	0.838084059	0.02315717
chrX	61723492	61723979	0.491149422	0.668490835	0.673211032	0.02315717
chrX	74392886	74393129	0.363988074	0.460842672	0.545950695	0.02315717
chrX	74299089	74299263	0.293780055	0.380796054	0.475682377	0.02315717
chrX	161717722	161717952	0.136585032	0.115077416	0.318335948	0.02315717
chrX	71214769	71215167	0.891642012	0.740814157	1.071941446	0.02315717
chrX	73999213	73999487	0.617195534	0.563126083	0.796706736	0.02315717
chrX	153282243	153282428	0.505965178	0.65591157	0.685089758	0.02315717
chrX	8162056	8162279	0.237687389	0.329500084	0.415680968	0.02315717
chrX	93832083	93832240	0.237687389	0.311799551	0.415680968	0.02315717
chrX	75775935	75776138	0.157639794	0.115077416	0.335232495	0.02315717
chrX	151096747	151096955	0.157639794	0.157639794	0.335232495	0.02315717
chrX	20692707	20692846	0.07062264	0.218268153	0.247741364	0.02315717
chrX	56822237	56822658	0.520564627	0.476110855	0.696829035	0.02315717
chrX	163908815	163909107	0.921201702	0.977822226	1.095717163	0.02315717
chrX	7638443	7638604	0.178260378	0.178260378	0.351848285	0.02315717
chrX	101698460	101698583	0.178260378	0.256736691	0.351848285	0.02315717
chrX	160995122	160995415	0.178260378	0.256736691	0.351848285	0.02315717
chrX	7187908	7188343	0.093097036	0.293780055	0.265862693	0.02315717
chrX	7926301	7926424	0.093097036	0.256736691	0.265862693	0.02315717
chrX	74115586	74115746	0.093097036	0.256736691	0.265862693	0.02315717
chrX	101486632	101486829	0.093097036	0.218268153	0.265862693	0.02315717
chrX	159676330	159676538	0.093097036	0.157639794	0.265862693	0.02315717
chrX	20364289	20364470	0.549139245	0.534953996	0.719902074	0.02315717
chrX	20819166	20819371	0.549139245	0.630268137	0.719902074	0.02315717
chrX	60718459	60718729	0.19846433	0.346892749	0.368192497	0.02315717
chrX	81070426	81070571	0.19846433	0.27542989	0.368192497	0.02315717
chrX	144315346	144315524	0.19846433	0.329500084	0.368192497	0.02315717
chrX	152690868	152691024	0.19846433	0.329500084	0.368192497	0.02315717
chrX	7319165	7319485	0.668490835	0.460842672	0.838084059	0.02315717
chrX	73817103	73817433	0.115077416	0.19846433	0.283661476	0.02315717
chrX	101299193	101299343	0.115077416	0.115077416	0.283661476	0.02315717
chrX	136270876	136271043	0.115077416	0.218268153	0.283661476	0.02315717
chrX	169320081	169320322	0.363988074	0.491149422	0.532286498	0.02315717
chrX	48462847	48463119	0.293780055	0.380796054	0.461016154	0.02315717
chrX	49288274	49288611	0.786278107	0.850818746	0.952839319	0.02315717
chrX	8049169	8049401	0.218268153	0.19846433	0.384273867	0.02315717
chrX	11999109	11999265	0.218268153	0.311799551	0.384273867	0.02315717
chrX	134307772	134308152	0.576919986	0.630268137	0.742454733	0.02315717
chrX	13757578	13757738	0.136585032	0.237687389	0.301148995	0.02315717
chrX	18258356	18258745	0.136585032	0.380796054	0.301148995	0.02315717
chrX	52163439	52163671	0.136585032	0.256736691	0.301148995	0.02315717
chrX	153037305	153037480	0.136585032	0.178260378	0.301148995	0.02315717
chrX	167018036	167018410	0.136585032	0.27542989	0.301148995	0.02315717
chrX	48071970	48072116	0.311799551	0.429588639	0.475682377	0.02315717
chrX	94366696	94366842	0.311799551	0.445337752	0.475682377	0.02315717
chrX	98937336	98937487	0.311799551	0.256736691	0.475682377	0.02315717
chrX	136957877	136958121	0.311799551	0.520564627	0.475682377	0.02315717
chrX	106186979	106187214	0.752375387	0.576919986	0.916031591	0.02315717
chrX	101849838	101849950	0.047631509	0.178260378	0.21048277	0.02315717
chrX	13462044	13462216	0.237687389	0.397326189	0.400100713	0.02315717
chrX	56640088	56640453	0.237687389	0.047631509	0.400100713	0.02315717
chrX	153723772	153723914	0.237687389	0.256736691	0.400100713	0.02315717
chrX	95444669	95444989	0.397326189	0.445337752	0.559430695	0.02315717
chrX	93631975	93632150	0.157639794	0.311799551	0.318335948	0.02315717
chrX	6778320	6778574	0.329500084	0.630268137	0.490136608	0.318335948
chrX	136741464	136741614	0.329500084	0.429588639	0.490136608	0.02315717
chrX	103694954	103695541	0.476110855	0.576919986	0.636704011	0.02315717
chrX	57053376	57053762	0.549139245	0.491149422	0.708432099	0.02315717
chrX	20819544	20820023	0.413587517	0.534953996	0.572731398	0.02315717
chrX	50566535	50566667	0.256736691	0.27542989	0.415680968	0.02315717
chrX	159532434	159532587	0.256736691	0.311799551	0.415680968	0.02315717
chrX	18728045	18728326	0.07062264	0.445337752	0.229285582	0.02315717
chrX	102180522	102180764	0.07062264	0.178260378	0.229285582	0.02315717
chrX	99331681	99332058	0.178260378	0.27542989	0.335232495	0.02315717
chrX	153118992	153119225	0.563126083	0.491149422	0.719902074	0.02315717
chrX	10216149	10216523	0.429588639	0.363988074	0.585857513	0.02315717
chrX	157579332	157579545	0.429588639	0.445337752	0.585857513	0.02315717
chrX	159526306	159527178	0.891642012	0.930863898	1.047586647	0.02315717
chrX	8218575	8218895	0.093097036	0.256736691	0.247741364	0.02315717
chrX	100738996	100739120	0.093097036	0.157639794	0.247741364	0.02315717
chrX	135209596	135210438	0.093097036	0.19846433	0.247741364	0.02315717
chrX	159414077	159414255	0.093097036	0.136585032	0.247741364	0.02315717
chrX	56427385	56427728	0.19846433	0.218268153	0.351848285	0.02315717
chrX	94367161	94367407	0.19846433	0.256736691	0.351848285	0.02315717
chrX	56609609	56609828	0.520564627	0.476110855	0.673211032	0.02315717
chrX	47992687	47992923	0.293780055	0.157639794	0.446131626	0.02315717
chrX	60404882	60405021	0.293780055	0.311799551	0.446131626	0.02315717
chrX	7605579	7605886	0.115077416	0.136585032	0.265862693	0.02315717
chrX	56705955	56706302	0.115077416	0.329500084	0.265862693	0.02315717
chrX	73715508	73715718	0.115077416	0.256736691	0.265862693	0.02315717
chrX	131411941	131412090	0.115077416	0.136585032	0.265862693	0.02315717
chrX	136245085	136245219	0.115077416	0.19846433	0.265862693	0.02315717
chrX	136699858	136700162	0.115077416	0.115077416	0.265862693	0.02315717
chrX	103439463	103439823	0.460842672	0.293780055	0.611603898	0.02315717
chrX	151520808	151520953	0.218268153	0.19846433	0.368192497	0.02315717
chrX	169883925	169884161	0.218268153	0.346892749	0.368192497	0.415680968
chrX	73654028	73654629	0.603949772	0.413587517	0.753543153	0.02315717
chrX	13070851	13071001	0.311799551	0.311799551	0.461016154	0.02315717
chrX	12005375	12005493	0.136585032	0.115077416	0.283661476	0.02315717
chrX	12155667	12155803	0.136585032	0.237687389	0.283661476	0.02315717
chrX	17817732	17817990	0.136585032	0.093097036	0.283661476	0.02315717
chrX	58620486	58620850	0.136585032	0.237687389	0.283661476	0.02315717
chrX	64744318	64744809	0.136585032	0.136585032	0.283661476	0.02315717
chrX	8002313	8002512	0.237687389	0.293780055	0.384273867	0.02315717
chrX	8140237	8140410	0.237687389	0.256736691	0.384273867	0.02315717
chrX	74312833	74312981	0.237687389	0.363988074	0.384273867	0.02315717
chrX	159415007	159415405	0.237687389	0.256736691	0.384273867	0.02315717
chrX	7318790	7319116	0.329500084	0.311799551	0.475682377	0.02315717
chrX	71559345	71559585	0.329500084	0.549139245	0.475682377	0.02315717
chrX	155338531	155338788	0.329500084	0.311799551	0.475682377	0.02315717
chrX	164221966	164222321	0.329500084	0.534953996	0.475682377	0.02315717
chrX	75673732	75674118	0.752375387	0.871438682	0.897106883	0.02315717
chrX	8139507	8139616	0.157639794	0.157639794	0.301148995	0.02315717
chrX	99976261	99976415	0.157639794	0.311799551	0.301148995	0.02315717
chrX	101329441	101329575	0.157639794	0.157639794	0.301148995	0.02315717
chrX	151018057	151018207	0.157639794	0.136585032	0.301148995	0.02315717
chrX	7841833	7841985	0.256736691	0.346892749	0.400100713	0.02315717
chrX	71425919	71426542	0.256736691	0.27542989	0.400100713	0.02315717
chrX	166930170	166930394	0.256736691	0.07062264	0.400100713	0.02315717
chrX	139812833	139813134	0.429588639	0.363988074	0.572731398	0.02315717
chrX	152342566	152342724	0.429588639	0.491149422	0.572731398	0.02315717
chrX	50619985	50620308	0.763804481	0.693184378	0.906614005	0.02315717
chrX	102157009	102157502	0.819069023	0.797328316	0.961833391	0.02315717
chrX	139610433	139610728	0.65591157	0.668490835	0.796706736	0.02315717
chrX	70330534	70330785	0.445337752	0.429588639	0.585857513	0.02315717
chrX	94990431	94990862	0.363988074	0.311799551	0.504384888	0.02315717
chrX	99042550	99042709	0.363988074	0.397326189	0.504384888	0.02315717
chrX	52762277	52762509	0.27542989	0.237687389	0.415680968	0.02315717
chrX	71555938	71556087	0.27542989	0.363988074	0.415680968	0.02315717
chrX	136732252	136732738	0.27542989	0.363988074	0.415680968	0.02315717
chrX	12288613	12288760	0.178260378	0.218268153	0.318335948	0.02315717
chrX	13014077	13014229	0.178260378	0.256736691	0.318335948	0.02315717
chrX	48016837	48017120	0.178260378	0.563126083	0.318335948	0.02315717
chrX	74269723	74269882	0.178260378	0.237687389	0.318335948	0.02315717
chrX	101849361	101849507	0.178260378	0.218268153	0.318335948	0.02315717
chrX	142681670	142681840	0.178260378	0.237687389	0.318335948	0.02315717
chrX	163957682	163958447	1.114791663	0.949912646	1.254683841	0.02315717
chrX	52747121	52747234	0.07062264	0.218268153	0.21048277	0.02315717
chrX	73911177	73911352	0.07062264	0.178260378	0.21048277	0.02315717
chrX	134621505	134621655	0.07062264	0.256736691	0.21048277	0.02315717
chrX	138919022	138919279	0.07062264	0.218268153	0.21048277	0.02315717
chrX	150468323	150468623	0.07062264	0.178260378	0.21048277	0.02315717
chrX	163203628	163203788	0.07062264	0.19846433	0.21048277	0.02315717
chrX	150478201	150478884	0.7291177	0.491149422	0.86803087	0.02315717
chrX	12153689	12153921	0.460842672	0.237687389	0.598813563	0.02315717
chrX	140505764	140506185	0.460842672	0.380796054	0.598813563	0.02315717
chrX	48019982	48020219	0.380796054	0.218268153	0.518433002	0.02315717
chrX	99853577	99853740	0.19846433	0.178260378	0.335232495	0.02315717
chrX	100818959	100819200	0.19846433	0.218268153	0.335232495	0.02315717
chrX	105094331	105094676	0.19846433	0.218268153	0.335232495	0.02315717
chrX	105121490	105121706	0.19846433	0.256736691	0.335232495	0.02315717
chrX	144403669	144403849	0.19846433	0.218268153	0.335232495	0.02315717
chrX	168672629	168672776	0.19846433	0.157639794	0.335232495	0.02315717
chrX	166727795	166728304	0.680913826	0.520564627	0.817609393	0.02315717
chrX	57359390	57359546	0.093097036	0.256736691	0.229285582	0.02315717
chrX	159255577	159255686	0.093097036	0.136585032	0.229285582	0.02315717
chrX	7429502	7429658	0.397326189	0.397326189	0.532286498	0.02315717
chrX	7927275	7927446	0.397326189	0.505965178	0.532286498	0.02315717
chrX	50569218	50569442	0.397326189	0.19846433	0.532286498	0.02315717
chrX	52753474	52753727	0.397326189	0.397326189	0.532286498	0.02315717
chrX	52912244	52912399	0.311799551	0.293780055	0.446131626	0.02315717
chrX	70365072	70365220	0.311799551	0.27542989	0.446131626	0.02315717
chrX	71701106	71701340	0.311799551	0.563126083	0.446131626	0.02315717
chrX	74274179	74274358	0.311799551	0.380796054	0.446131626	0.02315717
chrX	8003005	8003249	0.819069023	0.668490835	0.952839319	0.0457902
chrX	100493603	100494067	0.563126083	0.491149422	0.696829035	0.02315717
chrX	7658643	7658998	0.491149422	0.476110855	0.624232704	0.02315717
chrX	50580360	50580909	0.491149422	0.797328316	0.624232704	0.02315717
chrX	73053786	73054256	0.491149422	0.429588639	0.624232704	0.02315717
chrX	160994389	160994696	0.491149422	0.520564627	0.624232704	0.02315717
chrX	104069740	104070066	0.115077416	0.157639794	0.247741364	0.02315717
chrX	50560952	50561192	0.413587517	0.397326189	0.545950695	0.02315717
chrX	100777093	100777249	0.413587517	0.397326189	0.545950695	0.02315717
chrX	48343559	48343715	0.329500084	0.311799551	0.461016154	0.02315717
chrX	120944677	120944895	0.329500084	0.115077416	0.461016154	0.02315717
chrX	8073670	8073934	0.237687389	0.178260378	0.368192497	0.02315717
chrX	82896555	82896985	0.237687389	0.093097036	0.368192497	0.02315717
chrX	73921836	73922176	1.176828522	1.004973965	1.306750093	0.02315717
chrX	101254017	101254254	0.590526202	0.65591157	0.719902074	0.02315717
chrX	12152325	12152497	0.136585032	0.27542989	0.265862693	0.02315717
chrX	12288905	12289013	0.136585032	0.178260378	0.265862693	0.02315717
chrX	37145020	37145289	0.136585032	0.157639794	0.265862693	0.02315717
chrX	50605370	50605551	0.136585032	0.093097036	0.265862693	0.02315717
chrX	52743806	52743977	0.136585032	0.115077416	0.265862693	0.02315717
chrX	82809307	82809467	0.136585032	0.178260378	0.265862693	0.02315717
chrX	134807942	134808089	0.136585032	0.157639794	0.265862693	0.02315717
chrX	13206426	13206587	0.346892749	0.534953996	0.475682377	0.02315717
chrX	60893917	60894325	0.346892749	0.363988074	0.475682377	0.02315717
chrX	157449137	157449390	0.346892749	0.380796054	0.475682377	0.02315717
chrX	152336458	152336837	0.911445237	0.563126083	1.039334761	0.02315717
chrX	20861643	20861982	0.256736691	0.346892749	0.384273867	0.02315717
chrX	101245025	101245361	0.256736691	0.256736691	0.384273867	0.02315717
chrX	162643185	162643440	0.256736691	0.136585032	0.384273867	0.02315717
chrX	7421137	7421531	0.445337752	0.429588639	0.572731398	0.02315717
chrX	136115419	136115999	0.861181861	0.901592645	0.988340198	0.02315717
chrX	20909999	20910342	0.534953996	0.534953996	0.661189503	0.02315717
chrX	99593953	99594244	0.363988074	0.491149422	0.490136608	0.02315717
chrX	9159086	9159365	0.157639794	0.563126083	0.283661476	0.02315717
chrX	13485655	13486026	0.157639794	0.19846433	0.283661476	0.02315717
chrX	49480562	49480777	0.157639794	0.178260378	0.283661476	0.02315717
chrX	57503539	57503774	0.157639794	0.237687389	0.283661476	0.02315717
chrX	101864695	101864878	0.157639794	0.19846433	0.283661476	0.02315717
chrX	134059539	134059700	0.157639794	0.19846433	0.283661476	0.02315717
chrX	140956161	140956488	0.157639794	0.237687389	0.283661476	0.02315717
chrX	166539203	166539585	0.157639794	0.136585032	0.283661476	0.02315717
chrX	57392455	57392656	0.27542989	0.363988074	0.400100713	0.02315717
chrX	94366973	94367100	0.27542989	0.413587517	0.400100713	0.02315717
chrX	103432334	103432623	0.549139245	0.693184378	0.673211032	0.02315717
chrX	139774700	139775376	0.763804481	0.603949772	0.887508508	0.02315717
chrX	77796544	77796691	0.380796054	0.445337752	0.504384888	0.02315717
chrX	145504868	145505201	0.380796054	0.329500084	0.504384888	0.02315717
chrX	7188658	7188869	0.178260378	0.293780055	0.301148995	0.02315717
chrX	11633935	11634156	0.178260378	0.115077416	0.301148995	0.02315717
chrX	56729940	56730165	0.178260378	0.218268153	0.301148995	0.02315717
chrX	60182600	60182743	0.178260378	0.19846433	0.301148995	0.02315717
chrX	162761053	162761325	0.178260378	0.311799551	0.301148995	0.02315717
chrX	134717750	134717956	0.775104426	0.740814157	0.897106883	0.02315717
chrX	152769755	152769913	0.293780055	0.346892749	0.415680968	0.02315717
chrX	13078606	13079001	0.19846433	0.136585032	0.318335948	0.02315717
chrX	13280985	13281138	0.19846433	0.380796054	0.318335948	0.02315717
chrX	48454246	48454406	0.19846433	0.237687389	0.318335948	0.02315717
chrX	52987872	52988408	1.361657079	1.228122963	1.480915645	0.02315717
chrX	74429634	74429790	0.311799551	0.218268153	0.431022198	0.02315717
chrX	71601289	71601621	0.413587517	0.363988074	0.532286498	0.02315717
chrX	106185727	106185918	0.413587517	0.397326189	0.532286498	0.02315717
chrX	47930486	47930778	0.093097036	0.136585032	0.21048277	0.02315717
chrX	48383667	48383941	0.093097036	0.19846433	0.21048277	0.02315717
chrX	48711370	48711660	0.093097036	0.157639794	0.21048277	0.02315717
chrX	71962143	71962293	0.093097036	0.157639794	0.21048277	0.02315717
chrX	151415012	151415585	0.093097036	0.413587517	0.21048277	0.02315717
chrX	168794707	168794986	0.093097036	0.178260378	0.21048277	0.02315717
chrX	16619331	16619557	0.218268153	0.115077416	0.335232495	0.02315717
chrX	22848746	22848973	0.218268153	0.178260378	0.335232495	0.02315717
chrX	101437501	101437703	0.218268153	0.136585032	0.335232495	0.02315717
chrX	101935607	101935758	0.218268153	0.27542989	0.335232495	0.02315717
chrX	7649146	7649283	0.329500084	0.380796054	0.446131626	0.02315717
chrX	74282392	74282681	0.329500084	0.256736691	0.446131626	0.02315717
chrX	100818481	100818906	0.329500084	0.136585032	0.446131626	0.02315717
chrX	73938195	73938460	0.429588639	0.07062264	0.545950695	0.02315717
chrX	106027220	106027370	0.429588639	0.397326189	0.545950695	0.02315717
chrX	50576922	50577376	0.520564627	0.397326189	0.636704011	0.02315717
chrX	8176178	8176306	0.115077416	0.115077416	0.229285582	0.02315717
chrX	56729292	56729419	0.115077416	0.115077416	0.229285582	0.02315717
chrX	58042721	58042845	0.115077416	0.178260378	0.229285582	0.02315717
chrX	100625674	100625810	0.115077416	0.218268153	0.229285582	0.02315717
chrX	101504742	101504927	0.115077416	0.136585032	0.229285582	0.02315717
chrX	103253164	103253300	0.115077416	0.178260378	0.229285582	0.02315717
chrX	136127861	136128026	0.115077416	0.27542989	0.229285582	0.02315717
chrX	159529771	159529876	0.115077416	0.136585032	0.229285582	0.02315717
chrX	13859113	13859425	0.237687389	0.476110855	0.351848285	0.02315717
chrX	74313519	74313810	0.237687389	0.311799551	0.351848285	0.02315717
chrX	103493662	103493865	0.237687389	0.136585032	0.351848285	0.02315717
chrX	142966911	142967410	0.237687389	0.293780055	0.351848285	0.02315717
chrX	93988625	93988930	0.346892749	0.363988074	0.461016154	0.02315717
chrX	111377077	111377483	0.346892749	0.534953996	0.461016154	0.02315717
chrX	152016237	152016380	0.346892749	0.380796054	0.461016154	0.02315717
chrX	142390250	142390592	0.445337752	0.380796054	0.559430695	0.02315717
chrX	155216423	155216656	0.705306186	0.617195534	0.817609393	0.02315717
chrX	134058968	134059218	0.549139245	0.563126083	0.661189503	0.02315717
chrX	48596139	48596294	0.363988074	0.363988074	0.475682377	0.02315717
chrX	74245998	74246131	0.256736691	0.293780055	0.368192497	0.02315717
chrX	102934079	102934233	0.256736691	0.19846433	0.368192497	0.02315717
chrX	162025245	162025559	0.256736691	0.363988074	0.368192497	0.02315717
chrX	7670835	7670955	0.136585032	0.093097036	0.247741364	0.02315717
chrX	11803287	11803432	0.136585032	0.19846433	0.247741364	0.02315717
chrX	13281257	13281377	0.136585032	0.115077416	0.247741364	0.02315717
chrX	85776143	85776286	0.136585032	0.237687389	0.247741364	0.02315717
chrX	100617591	100617897	0.136585032	0.178260378	0.247741364	0.02315717
chrX	101329869	101329973	0.136585032	0.157639794	0.247741364	0.02315717
chrX	101942619	101942770	0.136585032	0.136585032	0.247741364	0.02315717
chrX	139685480	139685615	0.136585032	0.178260378	0.247741364	0.02315717
chrX	144382943	144383092	0.136585032	0.136585032	0.247741364	0.02315717
chrX	145308544	145308853	0.136585032	0.178260378	0.247741364	0.02315717
chrX	152065622	152066043	0.136585032	0.178260378	0.247741364	0.02315717
chrX	152342276	152342408	0.136585032	0.256736691	0.247741364	0.02315717
chrX	157598558	157598682	0.136585032	0.157639794	0.247741364	0.02315717
chrX	135973715	135973953	0.380796054	0.460842672	0.490136608	0.02315717
chrX	12925069	12925309	0.27542989	0.329500084	0.384273867	0.02315717
chrX	52189013	52189152	0.27542989	0.218268153	0.384273867	0.02315717
chrX	103252792	103253010	0.27542989	0.256736691	0.384273867	0.02315717
chrX	144318124	144318290	0.27542989	0.19846433	0.384273867	0.02315717
chrX	153151992	153152222	0.27542989	0.363988074	0.384273867	0.02315717
chrX	12158251	12158387	0.157639794	0.256736691	0.265862693	0.02315717
chrX	48285066	48285218	0.157639794	0.157639794	0.265862693	0.02315717
chrX	56731988	56732131	0.157639794	0.27542989	0.265862693	0.02315717
chrX	71670186	71670559	0.157639794	0.237687389	0.265862693	0.02315717
chrX	103255037	103255220	0.157639794	0.311799551	0.265862693	0.02315717
chrX	110817200	110817489	0.157639794	0.237687389	0.265862693	0.02315717
chrX	145833330	145833699	0.157639794	0.178260378	0.265862693	0.02315717
chrX	166745399	166745774	0.157639794	0.115077416	0.265862693	0.02315717
chrX	168660314	168660515	0.157639794	0.07062264	0.265862693	0.02315717
chrX	168795786	168795935	0.157639794	0.178260378	0.265862693	0.02315717
chrX	13281681	13281878	0.397326189	0.346892749	0.504384888	0.02315717
chrX	74296861	74297165	0.668490835	0.630268137	0.775357813	0.02315717
chrX	8013318	8013467	0.293780055	0.256736691	0.400100713	0.02315717
chrX	20771741	20772201	0.819069023	0.460842672	0.925361314	0.02315717
chrX	12087211	12087446	0.178260378	0.157639794	0.283661476	0.02315717
chrX	97072430	97072587	0.178260378	0.293780055	0.283661476	0.02315717
chrX	101285701	101285851	0.178260378	0.178260378	0.283661476	0.02315717
chrX	105070174	105070330	0.178260378	0.218268153	0.283661476	0.02315717
chrX	106219790	106219940	0.178260378	0.19846433	0.283661476	0.02315717
chrX	136196914	136197139	0.178260378	0.19846433	0.283661476	0.02315717
chrX	151344256	151344400	0.178260378	0.218268153	0.283661476	0.02315717
chrX	169320511	169320764	0.413587517	0.445337752	0.518433002	0.02315717
chrX	19237366	19238525	1.02267402	1.130665397	1.126563553	0.02315717
chrX	68512337	68512632	0.311799551	0.505965178	0.415680968	0.02315717
chrX	136171334	136171619	0.311799551	0.256736691	0.415680968	0.02315717
chrX	139231141	139231495	0.429588639	0.397326189	0.532286498	0.02315717
chrX	17571726	17571886	0.19846433	0.157639794	0.301148995	0.02315717
chrX	50560478	50560730	0.19846433	0.19846433	0.301148995	0.02315717
chrX	50841626	50841788	0.19846433	0.07062264	0.301148995	0.02315717
chrX	99455780	99455923	0.19846433	0.218268153	0.301148995	0.02315717
chrX	110814192	110814339	0.19846433	0.178260378	0.301148995	0.02315717
chrX	157491726	157491913	0.19846433	0.115077416	0.301148995	0.02315717
chrX	139684847	139685049	0.705306186	0.590526202	0.807212678	0.02315717
chrX	7697076	7697235	0.329500084	0.346892749	0.431022198	0.02315717
chrX	50623091	50623391	0.329500084	0.460842672	0.431022198	0.02315717
chrX	100741934	100742167	0.329500084	0.329500084	0.431022198	0.02315717
chrX	139358028	139358165	0.329500084	0.311799551	0.431022198	0.02315717
chrX	7765756	7766281	0.786278107	0.680913826	0.887508508	0.02315717
chrX	70482131	70482521	0.786278107	0.157639794	0.887508508	0.02315717
chrX	7771665	7771933	0.218268153	0.329500084	0.318335948	0.02315717
chrX	7922949	7923147	0.218268153	0.256736691	0.318335948	0.02315717
chrX	9662685	9662849	0.218268153	0.19846433	0.318335948	0.02315717
chrX	49287785	49287925	0.218268153	0.157639794	0.318335948	0.02315717
chrX	103452867	103453078	0.218268153	0.178260378	0.318335948	0.02315717
chrX	137571302	137571600	0.218268153	0.237687389	0.318335948	0.02315717
chrX	152705434	152705578	0.218268153	0.157639794	0.318335948	0.02315717
chrX	166531679	166532075	0.797328316	0.786278107	0.897106883	0.02315717
chrX	7936854	7937162	0.346892749	0.311799551	0.446131626	0.02315717
chrX	51614434	51614963	0.346892749	0.590526202	0.446131626	0.02315717
chrX	165003081	165003545	0.7291177	0.752375387	0.827899127	0.02315717
chrX	134612766	134613038	0.460842672	0.630268137	0.559430695	0.02315717
chrX	73008243	73008403	0.237687389	0.256736691	0.335232495	0.02315717
chrX	73674761	73674983	0.237687389	0.157639794	0.335232495	0.02315717
chrX	99335943	99336427	0.237687389	0.549139245	0.335232495	0.02315717
chrX	7728172	7728719	1.283693992	1.065600189	1.380094453	0.110769067
chrX	7937253	7937518	0.115077416	0.27542989	0.21048277	0.02315717
chrX	7947180	7947422	0.115077416	0.218268153	0.21048277	0.02315717
chrX	48278140	48278378	0.115077416	0.218268153	0.21048277	0.02315717
chrX	68677923	68678069	0.115077416	0.178260378	0.21048277	0.02315717
chrX	73835876	73836171	0.115077416	0.157639794	0.21048277	0.02315717
chrX	101936456	101936606	0.115077416	0.115077416	0.21048277	0.02315717
chrX	102183112	102183252	0.115077416	0.178260378	0.21048277	0.02315717
chrX	104197025	104197162	0.115077416	0.136585032	0.21048277	0.02315717
chrX	106602892	106603054	0.115077416	0.136585032	0.21048277	0.02315717
chrX	136868513	136868668	0.115077416	0.136585032	0.21048277	0.02315717
chrX	143051569	143051701	0.115077416	0.178260378	0.21048277	0.02315717
chrX	157540764	157541010	0.115077416	0.115077416	0.21048277	0.02315717
chrX	157563839	157563994	0.115077416	0.136585032	0.21048277	0.02315717
chrX	50635396	50635555	0.256736691	0.429588639	0.351848285	0.02315717
chrX	95968600	95968730	0.256736691	0.329500084	0.351848285	0.02315717
chrX	106026976	106027098	0.256736691	0.136585032	0.351848285	0.02315717
chrX	139782818	139782973	0.256736691	0.293780055	0.351848285	0.02315717
chrX	134585488	134585641	0.380796054	0.218268153	0.475682377	0.02315717
chrX	95968162	95968400	0.397326189	0.397326189	0.490136608	0.02315717
chrX	137266002	137266494	0.397326189	0.115077416	0.490136608	0.02315717
chrX	162736426	162736621	0.27542989	0.717282815	0.368192497	0.02315717
chrX	9272600	9272749	0.136585032	0.346892749	0.229285582	0.02315717
chrX	21089787	21089973	0.136585032	0.19846433	0.229285582	0.02315717
chrX	53270133	53270273	0.136585032	0.136585032	0.229285582	0.02315717
chrX	85721351	85721663	0.136585032	0.115077416	0.229285582	0.02315717
chrX	101935403	101935536	0.136585032	0.256736691	0.229285582	0.02315717
chrX	102505252	102505436	0.136585032	0.178260378	0.229285582	0.02315717
chrX	107004475	107005012	0.136585032	0.19846433	0.229285582	0.02315717
chrX	136195464	136195602	0.136585032	0.256736691	0.229285582	0.02315717
chrX	139097144	139097543	0.136585032	0.218268153	0.229285582	0.02315717
chrX	155338014	155338170	0.136585032	0.178260378	0.229285582	0.02315717
chrX	157732026	157732165	0.136585032	0.19846433	0.229285582	0.02315717
chrX	164990861	164991219	0.136585032	0.27542989	0.229285582	0.02315717
chrX	71623949	71624146	0.293780055	0.363988074	0.384273867	0.02315717
chrX	143543180	143543338	0.293780055	0.311799551	0.384273867	0.02315717
chrX	167157835	167158234	0.797328316	0.491149422	0.887508508	0.02315717
chrX	12858586	12858709	0.157639794	0.19846433	0.247741364	0.02315717
chrX	20292180	20292338	0.157639794	0.07062264	0.247741364	0.02315717
chrX	21567588	21567870	0.157639794	0.115077416	0.247741364	0.02315717
chrX	48285900	48286039	0.157639794	0.093097036	0.247741364	0.02315717
chrX	52165621	52165751	0.157639794	0.136585032	0.247741364	0.02315717
chrX	56374757	56374939	0.157639794	0.178260378	0.247741364	0.02315717
chrX	60772730	60772957	0.157639794	0.093097036	0.247741364	0.02315717
chrX	75834913	75835130	0.157639794	0.093097036	0.247741364	0.02315717
chrX	99559387	99559560	0.157639794	0.093097036	0.247741364	0.02315717
chrX	135742480	135742693	0.157639794	0.19846433	0.247741364	0.02315717
chrX	135752787	135753069	0.157639794	0.218268153	0.247741364	0.02315717
chrX	141473985	141474207	0.157639794	0.178260378	0.247741364	0.02315717
chrX	151047288	151047422	0.157639794	0.218268153	0.247741364	0.02315717
chrX	157588429	157588561	0.157639794	0.136585032	0.247741364	0.02315717
chrX	157630295	157630599	0.157639794	0.617195534	0.247741364	0.02315717
chrX	162735581	162735794	0.157639794	0.293780055	0.247741364	0.02315717
chrX	7947673	7947814	0.311799551	0.19846433	0.400100713	0.02315717
chrX	12348150	12348620	0.311799551	0.293780055	0.400100713	0.02315717
chrX	52776070	52776307	0.311799551	0.256736691	0.400100713	0.02315717
chrX	103371567	103371918	0.178260378	0.311799551	0.265862693	0.02315717
chrX	157518416	157518677	0.178260378	0.047631509	0.265862693	0.02315717
chrX	160611436	160611633	0.178260378	0.19846433	0.265862693	0.02315717
chrX	137037566	137038336	0.968605312	0.891642012	1.055770997	0.02315717
chrX	74273332	74273756	0.829764661	0.7291177	0.916031591	0.02315717
chrX	20792461	20792681	0.329500084	0.397326189	0.415680968	0.02315717
chrX	74328884	74329039	0.329500084	0.27542989	0.415680968	0.02315717
chrX	101222139	101222289	0.329500084	0.27542989	0.415680968	0.02315717
chrX	101222344	101222608	0.329500084	0.293780055	0.415680968	0.02315717
chrX	10485626	10485776	0.19846433	0.115077416	0.283661476	0.02315717
chrX	144317725	144317895	0.19846433	0.363988074	0.283661476	0.02315717
chrX	166514539	166514686	0.19846433	0.136585032	0.283661476	0.02315717
chrX	7775330	7775798	0.576919986	0.256736691	0.661189503	0.02315717
chrX	48124793	48125038	0.346892749	0.329500084	0.431022198	0.02315717
chrX	101449623	101450127	0.346892749	0.397326189	0.431022198	0.02315717
chrX	142808520	142808745	0.346892749	0.19846433	0.431022198	0.02315717
chrX	160138448	160138606	0.346892749	0.476110855	0.431022198	0.02315717
chrX	52745721	52746283	0.680913826	0.563126083	0.764509966	0.02315717
chrX	47970315	47970850	0.476110855	0.445337752	0.559430695	0.02315717
chrX	8175617	8175770	0.218268153	0.380796054	0.301148995	0.02315717
chrX	8208244	8208438	0.218268153	0.157639794	0.301148995	0.02315717
chrX	13225029	13225187	0.218268153	0.178260378	0.301148995	0.02315717
chrX	18728391	18728657	0.218268153	0.380796054	0.301148995	0.02315717
chrX	48609155	48609335	0.218268153	0.136585032	0.301148995	0.02315717
chrX	52164839	52165098	0.218268153	0.256736691	0.301148995	0.02315717
chrX	86191919	86192077	0.218268153	0.157639794	0.301148995	0.02315717
chrX	98765051	98765415	0.218268153	0.024099323	0.301148995	0.02315717
chrX	101908009	101908294	0.218268153	0.07062264	0.301148995	0.02315717
chrX	136313707	136314156	0.218268153	0.218268153	0.301148995	0.02315717
chrX	163934117	163934459	0.218268153	0.218268153	0.301148995	0.02315717
chrX	12312476	12312826	0.363988074	0.413587517	0.446131626	0.02315717
chrX	134751344	134751504	0.363988074	0.178260378	0.446131626	0.02315717
chrX	159254324	159254637	0.363988074	0.429588639	0.446131626	0.02315717
chrX	140277883	140278343	0.491149422	0.476110855	0.572731398	0.02315717
chrX	103486021	103486226	0.237687389	0.136585032	0.318335948	0.02315717
chrX	166170612	166170757	0.237687389	0.19846433	0.318335948	0.02315717
chrX	166620991	166621158	0.237687389	0.047631509	0.318335948	0.02315717
chrX	166619023	166619183	0.380796054	0.093097036	0.461016154	0.02315717
chrX	159371953	159372470	0.968605312	1.057161103	1.047586647	0.02315717
chrX	161162581	161162787	0.256736691	0.429588639	0.335232495	0.02315717
chrX	7666563	7666876	0.27542989	0.157639794	0.351848285	0.02315717
chrX	102130937	102131147	0.27542989	0.19846433	0.351848285	0.02315717
chrX	153832058	153832216	0.27542989	0.311799551	0.351848285	0.02315717
chrX	167209112	167209356	0.752375387	0.680913826	0.827899127	0.02315717
chrX	103438229	103438376	0.293780055	0.27542989	0.368192497	0.02315717
chrX	134809048	134809238	0.293780055	0.237687389	0.368192497	0.02315717
chrX	152308033	152308186	0.293780055	0.413587517	0.368192497	0.02315717
chrX	7910458	7910881	0.136585032	0.27542989	0.21048277	0.02315717
chrX	12927945	12928064	0.136585032	0.19846433	0.21048277	0.02315717
chrX	48709854	48709997	0.136585032	0.093097036	0.21048277	0.02315717
chrX	50566985	50567180	0.136585032	0.093097036	0.21048277	0.02315717
chrX	94152655	94152786	0.136585032	0.157639794	0.21048277	0.02315717
chrX	98252650	98252883	0.136585032	0.19846433	0.21048277	0.02315717
chrX	99057970	99058129	0.136585032	0.329500084	0.21048277	0.02315717
chrX	99449414	99449592	0.136585032	0.093097036	0.21048277	0.02315717
chrX	135796322	135796577	0.136585032	0.136585032	0.21048277	0.02315717
chrX	144371043	144371271	0.136585032	0.157639794	0.21048277	0.02315717
chrX	159569081	159569362	0.136585032	0.311799551	0.21048277	0.02315717
chrX	8050985	8051298	0.445337752	0.549139245	0.518433002	0.02315717
chrX	13295133	13295408	0.311799551	0.178260378	0.384273867	0.02315717
chrX	49745044	49745485	0.311799551	0.445337752	0.384273867	0.02315717
chrX	164287158	164287376	0.311799551	0.19846433	0.384273867	0.02315717
chrX	164419398	164419548	0.311799551	0.27542989	0.384273867	0.02315717
chrX	17521093	17521746	0.576919986	0.775104426	0.649021697	0.02315717
chrX	8090658	8090984	0.157639794	0.218268153	0.229285582	0.02315717
chrX	13346083	13346210	0.157639794	0.237687389	0.229285582	0.02315717
chrX	22322722	22323071	0.157639794	0.115077416	0.229285582	0.02315717
chrX	48305260	48305415	0.157639794	0.136585032	0.229285582	0.02315717
chrX	99216543	99216914	0.157639794	0.256736691	0.229285582	0.02315717
chrX	100767173	100767327	0.157639794	0.218268153	0.229285582	0.02315717
chrX	101878540	101878783	0.157639794	0.178260378	0.229285582	0.02315717
chrX	139392839	139393024	0.157639794	0.157639794	0.229285582	0.02315717
chrX	141475260	141475409	0.157639794	0.07062264	0.229285582	0.02315717
chrX	144382035	144382177	0.157639794	0.178260378	0.229285582	0.02315717
chrX	159390189	159390364	0.157639794	0.19846433	0.229285582	0.02315717
chrX	166479406	166479533	0.157639794	0.218268153	0.229285582	0.02315717
chrX	169880549	169880657	0.157639794	0.115077416	0.229285582	0.131523115
chrX	166773344	166773979	0.460842672	0.445337752	0.532286498	0.02315717
chrX	8145240	8145372	0.329500084	0.157639794	0.400100713	0.02315717
chrX	140406565	140406924	0.329500084	0.293780055	0.400100713	0.02315717
chrX	163958738	163958882	0.329500084	0.311799551	0.400100713	0.02315717
chrX	75875209	75875447	0.476110855	0.157639794	0.545950695	0.02315717
chrX	7434377	7434576	0.178260378	0.19846433	0.247741364	0.02315717
chrX	8167725	8167850	0.178260378	0.237687389	0.247741364	0.02315717
chrX	13846430	13846579	0.178260378	0.218268153	0.247741364	0.02315717
chrX	21341697	21342116	0.178260378	0.549139245	0.247741364	0.02315717
chrX	47950105	47950298	0.178260378	0.115077416	0.247741364	0.02315717
chrX	48594476	48594628	0.178260378	0.237687389	0.247741364	0.02315717
chrX	70054892	70055301	0.178260378	0.047631509	0.247741364	0.02315717
chrX	73998648	73998856	0.178260378	0.157639794	0.247741364	0.02315717
chrX	94033011	94033182	0.178260378	0.07062264	0.247741364	0.02315717
chrX	101121368	101121547	0.178260378	0.136585032	0.247741364	0.02315717
chrX	104260242	104260514	0.178260378	0.256736691	0.247741364	0.02315717
chrX	128576596	128576753	0.178260378	0.157639794	0.247741364	0.02315717
chrX	140458373	140458565	0.178260378	0.218268153	0.247741364	0.02315717
chrX	151095973	151096188	0.178260378	0.157639794	0.247741364	0.02315717
chrX	151169676	151169830	0.178260378	0.157639794	0.247741364	0.02315717
chrX	152002211	152002379	0.178260378	0.256736691	0.247741364	0.02315717
chrX	162853132	162853474	0.178260378	0.136585032	0.247741364	0.02315717
chrX	169879635	169880108	0.986954964	1.004973965	1.055770997	0.827899127
chrX	144338143	144338376	0.346892749	0.311799551	0.415680968	0.02315717
chrX	151343982	151344136	0.346892749	0.178260378	0.415680968	0.02315717
chrX	135009114	135009438	0.617195534	0.520564627	0.685089758	0.02315717
chrX	71215260	71215515	0.19846433	0.380796054	0.265862693	0.02315717
chrX	101523931	101524057	0.19846433	0.157639794	0.265862693	0.02315717
chrX	102644027	102644413	0.19846433	0.218268153	0.265862693	0.02315717
chrX	135886088	135886238	0.19846433	0.237687389	0.265862693	0.02315717
chrX	156711456	156711646	0.19846433	0.178260378	0.265862693	0.02315717
chrX	60404167	60404779	0.829764661	0.668490835	0.897106883	0.02315717
chrX	7776404	7776710	0.363988074	0.329500084	0.431022198	0.02315717
chrX	52199958	52200117	0.363988074	0.256736691	0.431022198	0.02315717
chrX	56731539	56731796	0.363988074	0.363988074	0.431022198	0.02315717
chrX	150588384	150588527	0.363988074	0.27542989	0.431022198	0.02315717
chrX	52795893	52796186	0.218268153	0.237687389	0.283661476	0.02315717
chrX	74438396	74438773	0.218268153	0.115077416	0.283661476	0.02315717
chrX	103472539	103472691	0.218268153	0.256736691	0.283661476	0.02315717
chrX	136827302	136827486	0.218268153	0.218268153	0.283661476	0.02315717
chrX	162949883	162950206	0.218268153	0.178260378	0.283661476	0.02315717
chrX	53716674	53716916	0.380796054	0.218268153	0.446131626	0.02315717
chrX	144268877	144269088	0.64317205	0.115077416	0.708432099	0.02315717
chrX	150477818	150478126	0.64317205	0.549139245	0.708432099	0.02315717
chrX	50611698	50612487	0.940433628	1.154013315	1.00562894	0.02315717
chrX	6083257	6083513	0.237687389	0.115077416	0.301148995	0.02315717
chrX	7931474	7931716	0.237687389	0.024099323	0.301148995	0.02315717
chrX	74244459	74244599	0.237687389	0.218268153	0.301148995	0.02315717
chrX	103987625	103987782	0.237687389	0.157639794	0.301148995	0.02315717
chrX	150977206	150977563	0.237687389	0.19846433	0.301148995	0.02315717
chrX	57198053	57198392	0.413587517	0.329500084	0.475682377	0.02315717
chrX	12078946	12079204	0.256736691	0.136585032	0.318335948	0.02315717
chrX	52348941	52349090	0.256736691	0.178260378	0.318335948	0.02315717
chrX	52988556	52988668	0.256736691	0.178260378	0.318335948	0.02315717
chrX	162901587	162901740	0.256736691	0.237687389	0.318335948	0.02315717
chrX	20794316	20794821	0.680913826	0.740814157	0.742454733	0.02315717
chrX	103616861	103617177	0.563126083	0.363988074	0.624232704	0.02315717
chrX	7721628	7722212	1.065600189	0.808257751	1.126563553	0.02315717
chrX	164269026	164269477	0.797328316	0.7291177	0.858147911	0.02315717
chrX	144335766	144335921	0.429588639	0.380796054	0.490136608	0.02315717
chrX	21062453	21062640	0.27542989	0.237687389	0.335232495	0.02315717
chrX	36796440	36796595	0.27542989	0.115077416	0.335232495	0.02315717
chrX	144305771	144306103	0.27542989	0.178260378	0.335232495	0.02315717
chrX	152015910	152016148	0.27542989	0.256736691	0.335232495	0.02315717
chrX	20870199	20870346	0.293780055	0.07062264	0.351848285	0.02315717
chrX	60547594	60547755	0.293780055	0.311799551	0.351848285	0.02315717
chrX	101527305	101527662	0.293780055	0.397326189	0.351848285	0.02315717
chrX	136993233	136993538	0.293780055	0.363988074	0.351848285	0.02315717
chrX	142680794	142681070	0.293780055	0.237687389	0.351848285	0.02315717
chrX	162888302	162888566	0.293780055	0.346892749	0.351848285	0.02315717
chrX	163908240	163908426	0.293780055	0.413587517	0.351848285	0.02315717
chrX	73228095	73228316	0.7291177	0.563126083	0.786089245	0.02315717
chrX	8132504	8132652	0.311799551	0.237687389	0.368192497	0.02315717
chrX	38473276	38473456	0.311799551	0.115077416	0.368192497	0.02315717
chrX	71817052	71817361	0.311799551	0.380796054	0.368192497	0.02315717
chrX	84454593	84454819	0.311799551	0.218268153	0.368192497	0.02315717
chrX	144292455	144292690	0.311799551	0.19846433	0.368192497	0.02315717
chrX	151116936	151117098	0.311799551	0.293780055	0.368192497	0.02315717
chrX	122397040	122397316	0.476110855	0.413587517	0.532286498	0.02315717
chrX	106011429	106011698	0.329500084	0.157639794	0.384273867	0.02315717
chrX	164269627	164269968	0.329500084	0.363988074	0.384273867	0.02315717
chrX	81148169	81148599	0.346892749	0.397326189	0.400100713	0.02315717
chrX	94183066	94183290	0.346892749	0.136585032	0.400100713	0.02315717
chrX	6751814	6751939	0.157639794	0.157639794	0.21048277	0.02315717
chrX	7412738	7412881	0.157639794	0.157639794	0.21048277	0.02315717
chrX	7598986	7599592	0.157639794	0.329500084	0.21048277	0.02315717
chrX	7723138	7723237	0.157639794	0.237687389	0.21048277	0.02315717
chrX	11998706	11998901	0.157639794	0.07062264	0.21048277	0.02315717
chrX	12841042	12841232	0.157639794	0.218268153	0.21048277	0.02315717
chrX	51683076	51683232	0.157639794	0.093097036	0.21048277	0.02315717
chrX	52798338	52798571	0.157639794	0.157639794	0.21048277	0.02315717
chrX	53776284	53776552	0.157639794	0.237687389	0.21048277	0.02315717
chrX	73400884	73401148	0.157639794	0.218268153	0.21048277	0.02315717
chrX	74297324	74297525	0.157639794	0.27542989	0.21048277	0.02315717
chrX	94625297	94625473	0.157639794	0.136585032	0.21048277	0.02315717
chrX	99025951	99026260	0.157639794	0.256736691	0.21048277	0.02315717
chrX	104413654	104413794	0.157639794	0.093097036	0.21048277	0.02315717
chrX	135796832	135797154	0.157639794	0.19846433	0.21048277	0.02315717
chrX	135963727	135963867	0.157639794	0.178260378	0.21048277	0.02315717
chrX	136108083	136108256	0.157639794	0.093097036	0.21048277	0.02315717
chrX	160830940	160831460	0.157639794	0.178260378	0.21048277	0.02315717
chrX	162829890	162829988	0.157639794	0.157639794	0.21048277	0.02315717
chrX	162888986	162889218	0.157639794	0.157639794	0.21048277	0.02315717
chrX	164137777	164138418	0.157639794	0.218268153	0.21048277	0.02315717
chrX	167208464	167208624	0.157639794	0.293780055	0.21048277	0.02315717
chrX	101333079	101333440	0.520564627	0.363988074	0.572731398	0.02315717
chrX	159528049	159528386	0.363988074	0.363988074	0.415680968	0.02315717
chrX	13071518	13071648	0.178260378	0.047631509	0.229285582	0.02315717
chrX	13296890	13297038	0.178260378	0.136585032	0.229285582	0.02315717
chrX	13513209	13513566	0.178260378	0.07062264	0.229285582	0.02315717
chrX	38474037	38474165	0.178260378	0.157639794	0.229285582	0.02315717
chrX	74222402	74222501	0.178260378	0.07062264	0.229285582	0.02315717
chrX	93286623	93286752	0.178260378	0.136585032	0.229285582	0.02315717
chrX	94235426	94235658	0.178260378	0.136585032	0.229285582	0.02315717
chrX	101518550	101518795	0.178260378	0.27542989	0.229285582	0.02315717
chrX	103251663	103251772	0.178260378	0.047631509	0.229285582	0.02315717
chrX	136761527	136761747	0.178260378	0.27542989	0.229285582	0.02315717
chrX	143664569	143664711	0.178260378	0.136585032	0.229285582	0.02315717
chrX	143668379	143668534	0.178260378	0.178260378	0.229285582	0.02315717
chrX	152232645	152232793	0.178260378	0.237687389	0.229285582	0.02315717
chrX	162527291	162527467	0.178260378	0.363988074	0.229285582	0.02315717
chrX	157612664	157613091	0.534953996	0.346892749	0.585857513	0.02315717
chrX	42068203	42068389	0.380796054	0.363988074	0.431022198	0.02315717
chrX	137034334	137034568	0.380796054	0.460842672	0.431022198	0.02315717
chrX	140624859	140625511	0.380796054	0.491149422	0.431022198	0.02315717
chrX	85573501	85573820	0.549139245	0.603949772	0.598813563	0.02315717
chrX	20875815	20875996	0.19846433	0.024099323	0.247741364	0.02315717
chrX	53370781	53370992	0.19846433	0.136585032	0.247741364	0.02315717
chrX	56730223	56730363	0.19846433	0.047631509	0.247741364	0.02315717
chrX	74372753	74372894	0.19846433	0.047631509	0.247741364	0.02315717
chrX	98938320	98938545	0.19846433	0.311799551	0.247741364	0.02315717
chrX	100802084	100802326	0.19846433	0.157639794	0.247741364	0.02315717
chrX	101993920	101994067	0.19846433	0.19846433	0.247741364	0.02315717
chrX	102684703	102684845	0.19846433	0.157639794	0.247741364	0.02315717
chrX	104670525	104670643	0.19846433	0.157639794	0.247741364	0.02315717
chrX	150366871	150367347	0.19846433	0.157639794	0.247741364	0.02315717
chrX	8207153	8207376	0.397326189	0.413587517	0.446131626	0.02315717
chrX	152781415	152782051	0.563126083	0.65591157	0.611603898	0.02315717
chrX	7948235	7948418	0.218268153	0.178260378	0.265862693	0.02315717
chrX	11090522	11090717	0.218268153	0.178260378	0.265862693	0.02315717
chrX	52961978	52962262	0.218268153	0.293780055	0.265862693	0.02315717
chrX	68761673	68761944	0.218268153	0.237687389	0.265862693	0.02315717
chrX	73737717	73737937	0.218268153	0.256736691	0.265862693	0.02315717
chrX	94234824	94234982	0.218268153	0.136585032	0.265862693	0.02315717
chrX	102725869	102726173	0.218268153	0.27542989	0.265862693	0.02315717
chrX	104261441	104261607	0.218268153	0.115077416	0.265862693	0.02315717
chrX	106205141	106205526	0.218268153	0.178260378	0.265862693	0.02315717
chrX	106951216	106951496	0.218268153	0.237687389	0.265862693	0.02315717
chrX	135973218	135973432	0.218268153	0.19846433	0.265862693	0.02315717
chrX	140665446	140665607	0.218268153	0.115077416	0.265862693	0.02315717
chrX	162831452	162831603	0.218268153	0.047631509	0.265862693	0.02315717
chrX	73684607	73684860	0.413587517	0.329500084	0.461016154	0.02315717
chrX	99883224	99883754	0.429588639	0.693184378	0.475682377	0.02315717
chrX	13242920	13243051	0.237687389	0.19846433	0.283661476	0.02315717
chrX	13245127	13245359	0.237687389	0.07062264	0.283661476	0.02315717
chrX	101935945	101936145	0.237687389	0.19846433	0.283661476	0.02315717
chrX	103981419	103981560	0.237687389	0.19846433	0.283661476	0.02315717
chrX	105121064	105121361	0.237687389	0.136585032	0.283661476	0.02315717
chrX	142965966	142966240	0.237687389	0.19846433	0.283661476	0.02315717
chrX	164969452	164969880	0.237687389	0.237687389	0.283661476	0.02315717
chrX	167817418	167817654	0.237687389	0.178260378	0.283661476	0.02315717
chrX	48608848	48609005	0.256736691	0.218268153	0.301148995	0.02315717
chrX	162867329	162867552	0.256736691	0.27542989	0.301148995	0.02315717
chrX	15322569	15322844	0.630268137	0.563126083	0.673211032	0.02315717
chrX	13072562	13072696	0.27542989	0.157639794	0.318335948	0.02315717
chrX	20771182	20771475	0.27542989	0.178260378	0.318335948	0.02315717
chrX	48623446	48623594	0.27542989	0.293780055	0.318335948	0.02315717
chrX	136139344	136139765	0.27542989	0.380796054	0.318335948	0.02315717
chrX	155262169	155262324	0.27542989	0.218268153	0.318335948	0.02315717
chrX	151040705	151041197	0.476110855	0.256736691	0.518433002	0.02315717
chrX	98150696	98151017	0.293780055	0.429588639	0.335232495	0.02315717
chrX	103431479	103431681	0.293780055	0.27542989	0.335232495	0.02315717
chrX	144314693	144314865	0.293780055	0.311799551	0.335232495	0.02315717
chrX	151018918	151019159	0.293780055	0.047631509	0.335232495	0.02315717
chrX	166585025	166585288	0.293780055	0.218268153	0.335232495	0.02315717
chrX	13206653	13207040	0.65591157	0.413587517	0.696829035	0.02315717
chrX	20059334	20059480	0.311799551	0.27542989	0.351848285	0.02315717
chrX	77525300	77525456	0.311799551	0.256736691	0.351848285	0.02315717
chrX	104413899	104414105	0.311799551	0.237687389	0.351848285	0.02315717
chrX	151521164	151521427	0.311799551	0.363988074	0.351848285	0.02315717
chrX	163899601	163899852	0.311799551	0.397326189	0.351848285	0.02315717
chrX	7306849	7307210	0.505965178	0.590526202	0.545950695	0.02315717
chrX	160502510	160502746	0.505965178	0.505965178	0.545950695	0.02315717
chrX	13347521	13347663	0.329500084	0.178260378	0.368192497	0.02315717
chrX	104671080	104671231	0.329500084	0.237687389	0.368192497	0.02315717
chrX	150956585	150956736	0.329500084	0.311799551	0.368192497	0.02315717
chrX	12139840	12140320	0.534953996	0.576919986	0.572731398	0.02315717
chrX	142680443	142680711	0.346892749	0.329500084	0.384273867	0.02315717
chrX	159627123	159627283	0.346892749	0.346892749	0.384273867	0.02315717
chrX	157817576	157817885	0.705306186	0.668490835	0.742454733	0.02315717
chrX	48694865	48695148	0.549139245	0.534953996	0.585857513	0.02315717
chrX	100776586	100776876	0.549139245	0.293780055	0.585857513	0.02315717
chrX	48433358	48433719	0.363988074	0.27542989	0.400100713	0.02315717
chrX	85918986	85919451	0.363988074	0.380796054	0.400100713	0.02315717
chrX	102251988	102252152	0.363988074	0.329500084	0.400100713	0.02315717
chrX	74254789	74254941	0.380796054	0.237687389	0.415680968	0.02315717
chrX	162160095	162160309	0.380796054	0.413587517	0.415680968	0.02315717
chrX	13294797	13295029	0.397326189	0.363988074	0.431022198	0.02315717
chrX	157601411	157601582	0.397326189	0.329500084	0.431022198	0.02315717
chrX	7249147	7249409	0.178260378	0.136585032	0.21048277	0.02315717
chrX	10117163	10117466	0.178260378	0.27542989	0.21048277	0.02315717
chrX	15846208	15846563	0.178260378	0.115077416	0.21048277	0.02315717
chrX	20663333	20663621	0.178260378	0.218268153	0.21048277	0.02315717
chrX	20873530	20873719	0.178260378	0.19846433	0.21048277	0.02315717
chrX	52717594	52717785	0.178260378	0.157639794	0.21048277	0.02315717
chrX	57675023	57675264	0.178260378	0.136585032	0.21048277	0.02315717
chrX	73792052	73792412	0.178260378	0.397326189	0.21048277	0.02315717
chrX	94212938	94213057	0.178260378	0.218268153	0.21048277	0.02315717
chrX	111374218	111374472	0.178260378	0.115077416	0.21048277	0.02315717
chrX	137173522	137173716	0.178260378	0.157639794	0.21048277	0.02315717
chrX	144315140	144315261	0.178260378	0.157639794	0.21048277	0.02315717
chrX	152149325	152149581	0.178260378	0.19846433	0.21048277	0.02315717
chrX	152738947	152739172	0.178260378	0.07062264	0.21048277	0.02315717
chrX	159321327	159321659	0.178260378	0.293780055	0.21048277	0.02315717
chrX	159459075	159459233	0.178260378	0.136585032	0.21048277	0.02315717
chrX	160138025	160138188	0.178260378	0.329500084	0.21048277	0.02315717
chrX	16894506	16894866	0.617195534	0.380796054	0.649021697	0.02315717
chrX	99326233	99326580	0.429588639	0.346892749	0.461016154	0.02315717
chrX	7878447	7878599	0.19846433	0.19846433	0.229285582	0.02315717
chrX	12046667	12046882	0.19846433	0.115077416	0.229285582	0.02315717
chrX	21361764	21361988	0.19846433	0.136585032	0.229285582	0.02315717
chrX	38250527	38250687	0.19846433	0.178260378	0.229285582	0.02315717
chrX	61709487	61709752	0.19846433	0.256736691	0.229285582	0.02315717
chrX	73674586	73674721	0.19846433	0.19846433	0.229285582	0.02315717
chrX	96096583	96096732	0.19846433	0.136585032	0.229285582	0.02315717
chrX	96178494	96178702	0.19846433	0.093097036	0.229285582	0.02315717
chrX	98148631	98148787	0.19846433	0.157639794	0.229285582	0.02315717
chrX	102003780	102003953	0.19846433	0.19846433	0.229285582	0.02315717
chrX	140428255	140428419	0.19846433	0.218268153	0.229285582	0.02315717
chrX	150476576	150476905	0.19846433	0.293780055	0.229285582	0.02315717
chrX	151007498	151007775	0.19846433	0.293780055	0.229285582	0.02315717
chrX	13243252	13243574	0.445337752	0.329500084	0.475682377	0.02315717
chrX	141212767	141213162	0.445337752	0.380796054	0.475682377	0.02315717
chrX	16618591	16618999	0.64317205	0.549139245	0.673211032	0.02315717
chrX	11853571	11853823	0.218268153	0.047631509	0.247741364	0.02315717
chrX	12822963	12823211	0.218268153	0.178260378	0.247741364	0.02315717
chrX	20979202	20979536	0.218268153	0.093097036	0.247741364	0.02315717
chrX	73740030	73740156	0.218268153	0.024099323	0.247741364	0.02315717
chrX	102568569	102568727	0.218268153	0.115077416	0.247741364	0.02315717
chrX	152647984	152648137	0.218268153	0.256736691	0.247741364	0.02315717
chrX	162159024	162159301	0.218268153	0.293780055	0.247741364	0.02315717
chrX	12153324	12153459	0.237687389	0.237687389	0.265862693	0.02315717
chrX	20688807	20688955	0.237687389	0.311799551	0.265862693	0.02315717
chrX	48072752	48072945	0.237687389	0.237687389	0.265862693	0.02315717
chrX	50600028	50600528	0.237687389	0.256736691	0.265862693	0.02315717
chrX	60772390	60772546	0.237687389	0.27542989	0.265862693	0.02315717
chrX	71664541	71664724	0.237687389	0.237687389	0.265862693	0.02315717
chrX	82866170	82866331	0.237687389	0.256736691	0.265862693	0.02315717
chrX	135990785	135991001	0.237687389	0.445337752	0.265862693	0.02315717
chrX	139334849	139335034	0.237687389	0.19846433	0.265862693	0.02315717
chrX	144315001	144315109	0.237687389	0.115077416	0.265862693	0.02315717
chrX	151519167	151519350	0.237687389	0.07062264	0.265862693	0.02315717
chrX	168796099	168796422	0.237687389	0.19846433	0.265862693	0.02315717
chrX	169594129	169594684	0.237687389	0.19846433	0.265862693	0.110769067
chrX	93286311	93286587	0.491149422	0.413587517	0.518433002	0.02315717
chrX	166661246	166661603	0.491149422	0.413587517	0.518433002	0.02315717
chrX	169036704	169037038	0.491149422	0.460842672	0.518433002	0.02315717
chrX	7724743	7724874	0.256736691	0.476110855	0.283661476	0.02315717
chrX	20548142	20548655	0.256736691	0.178260378	0.283661476	0.02315717
chrX	48284802	48284918	0.256736691	0.19846433	0.283661476	0.02315717
chrX	58038387	58038542	0.256736691	0.19846433	0.283661476	0.02315717
chrX	99017622	99017782	0.256736691	0.237687389	0.283661476	0.02315717
chrX	139335143	139335362	0.256736691	0.237687389	0.283661476	0.02315717
chrX	153723197	153723339	0.256736691	0.093097036	0.283661476	0.02315717
chrX	157184239	157184727	0.256736691	0.024099323	0.283661476	0.02315717
chrX	97360735	97360950	0.27542989	0.115077416	0.301148995	0.02315717
chrX	101084500	101084670	0.27542989	0.363988074	0.301148995	0.02315717
chrX	103250879	103251158	0.27542989	0.329500084	0.301148995	0.02315717
chrX	137120079	137120352	0.27542989	0.293780055	0.301148995	0.02315717
chrX	143879045	143879478	0.27542989	0.549139245	0.301148995	0.02315717
chrX	155318097	155318491	0.27542989	0.115077416	0.301148995	0.02315717
chrX	9272264	9272548	0.293780055	0.256736691	0.318335948	0.02315717
chrX	8140563	8140715	0.311799551	0.397326189	0.335232495	0.02315717
chrX	93672704	93672931	0.311799551	0.311799551	0.335232495	0.02315717
chrX	101085954	101086204	0.311799551	0.27542989	0.335232495	0.02315717
chrX	18161718	18162371	0.911445237	0.99600505	0.934604797	0.02315717
chrX	139317387	139317668	0.563126083	0.363988074	0.585857513	0.02315717
chrX	53670251	53670725	0.329500084	0.329500084	0.351848285	0.02315717
chrX	144333418	144333657	0.329500084	0.293780055	0.351848285	0.02315717
chrX	8167925	8168396	0.763804481	0.881591368	0.786089245	0.02315717
chrX	166170394	166170579	0.576919986	0.413587517	0.598813563	0.02315717
chrX	12531050	12531350	0.346892749	0.460842672	0.368192497	0.02315717
chrX	167231224	167231415	0.346892749	0.293780055	0.368192497	0.02315717
chrX	7811140	7811468	0.363988074	0.363988074	0.384273867	0.02315717
chrX	135087390	135087540	0.363988074	0.363988074	0.384273867	0.02315717
chrX	136212916	136213141	0.363988074	0.293780055	0.384273867	0.02315717
chrX	144316044	144316323	0.363988074	0.476110855	0.384273867	0.02315717
chrX	73747864	73748134	0.380796054	0.293780055	0.400100713	0.02315717
chrX	140317945	140318245	0.380796054	0.237687389	0.400100713	0.02315717
chrX	166617805	166617889	0.380796054	0.157639794	0.400100713	0.02315717
chrX	107816270	107816467	0.630268137	0.363988074	0.649021697	0.02315717
chrX	48314542	48314711	0.397326189	0.19846433	0.415680968	0.02315717
chrX	151041278	151041537	0.397326189	0.429588639	0.415680968	0.02315717
chrX	6444456	6444742	0.413587517	0.024099323	0.431022198	0.02315717
chrX	8008698	8008851	0.429588639	0.460842672	0.446131626	0.02315717
chrX	106015590	106015797	0.445337752	0.346892749	0.461016154	0.02315717
chrX	137118476	137118833	0.445337752	0.65591157	0.461016154	0.02315717
chrX	74219507	74219847	0.693184378	0.311799551	0.708432099	0.02315717
chrX	16618112	16618401	0.460842672	0.380796054	0.475682377	0.02315717
chrX	8239131	8239352	0.476110855	0.115077416	0.490136608	0.02315717
chrX	159254088	159254272	0.491149422	0.445337752	0.504384888	0.02315717
chrX	12470082	12470272	0.19846433	0.218268153	0.21048277	0.02315717
chrX	48285299	48285435	0.19846433	0.093097036	0.21048277	0.02315717
chrX	73452113	73452259	0.19846433	0.136585032	0.21048277	0.02315717
chrX	85646483	85646742	0.19846433	0.115077416	0.21048277	0.02315717
chrX	93089144	93089330	0.19846433	0.093097036	0.21048277	0.02315717
chrX	102193239	102193397	0.19846433	0.19846433	0.21048277	0.02315717
chrX	111463188	111463321	0.19846433	0.19846433	0.21048277	0.02315717
chrX	159671492	159671691	0.19846433	0.218268153	0.21048277	0.02315717
chrX	162888018	162888204	0.19846433	0.157639794	0.21048277	0.02315717
chrX	166492329	166492718	0.19846433	0.093097036	0.21048277	0.02315717
chrX	168415485	168415754	0.19846433	0.178260378	0.21048277	0.02315717
chrX	7318535	7318684	0.218268153	0.178260378	0.229285582	0.02315717
chrX	7728776	7728877	0.218268153	0.136585032	0.229285582	0.02315717
chrX	8136399	8136526	0.218268153	0.178260378	0.229285582	0.02315717
chrX	12762231	12762375	0.218268153	0.19846433	0.229285582	0.02315717
chrX	13072268	13072412	0.218268153	0.093097036	0.229285582	0.02315717
chrX	73458861	73458991	0.218268153	0.237687389	0.229285582	0.02315717
chrX	103529353	103529507	0.218268153	0.293780055	0.229285582	0.02315717
chrX	136599374	136599643	0.218268153	0.07062264	0.229285582	0.02315717
chrX	139685085	139685219	0.218268153	0.093097036	0.229285582	0.02315717
chrX	146011956	146012534	0.218268153	0.491149422	0.229285582	0.02315717
chrX	162785132	162785386	0.218268153	0.27542989	0.229285582	0.02315717
chrX	166416099	166416445	0.218268153	0.311799551	0.229285582	0.02315717
chrX	166539654	166539900	0.218268153	0.136585032	0.229285582	0.02315717
chrX	12651889	12652338	0.968605312	0.871438682	0.979582432	0.02315717
chrX	6400690	6400891	0.237687389	0.256736691	0.247741364	0.02315717
chrX	8008915	8009037	0.237687389	0.237687389	0.247741364	0.02315717
chrX	8922244	8922599	0.237687389	0.256736691	0.247741364	0.02315717
chrX	82741573	82741793	0.237687389	0.115077416	0.247741364	0.02315717
chrX	136045765	136046192	0.237687389	0.576919986	0.247741364	0.02315717
chrX	152144013	152144346	0.237687389	0.093097036	0.247741364	0.02315717
chrX	158043489	158043646	0.237687389	0.346892749	0.247741364	0.02315717
chrX	166621915	166622029	0.237687389	0.093097036	0.247741364	0.02315717
chrX	8015754	8015961	0.256736691	0.27542989	0.265862693	0.02315717
chrX	73869414	73869653	0.256736691	0.27542989	0.265862693	0.02315717
chrX	75137849	75138116	0.256736691	0.19846433	0.265862693	0.02315717
chrX	103321387	103321598	0.256736691	0.397326189	0.265862693	0.02315717
chrX	157547296	157547454	0.256736691	0.19846433	0.265862693	0.02315717
chrX	160448573	160448720	0.256736691	0.256736691	0.265862693	0.02315717
chrX	164065460	164065743	0.256736691	0.093097036	0.265862693	0.02315717
chrX	7928703	7928816	0.27542989	0.178260378	0.283661476	0.02315717
chrX	8074432	8074569	0.27542989	0.178260378	0.283661476	0.02315717
chrX	70386106	70386346	0.27542989	0.19846433	0.283661476	0.02315717
chrX	101639805	101639935	0.27542989	0.178260378	0.283661476	0.02315717
chrX	140511114	140511350	0.27542989	0.27542989	0.283661476	0.02315717
chrX	8864401	8864647	0.293780055	0.136585032	0.301148995	0.02315717
chrX	48034670	48034876	0.293780055	0.178260378	0.301148995	0.02315717
chrX	81071073	81071253	0.293780055	0.27542989	0.301148995	0.02315717
chrX	104670726	104670883	0.293780055	0.27542989	0.301148995	0.02315717
chrX	144318701	144318889	0.293780055	0.311799551	0.301148995	0.02315717
chrX	144601539	144601751	0.293780055	0.293780055	0.301148995	0.02315717
chrX	153599665	153599908	0.293780055	0.115077416	0.301148995	0.02315717
chrX	135926011	135926224	0.850818746	0.380796054	0.858147911	0.02315717
chrX	38473696	38473895	0.617195534	0.397326189	0.624232704	0.02315717
chrX	8020497	8020647	0.311799551	0.363988074	0.318335948	0.02315717
chrX	157486846	157487057	0.311799551	0.311799551	0.318335948	0.02315717
chrX	79671365	79671766	1.073968652	0.505965178	1.079929659	0.02315717
chrX	48607707	48608096	0.329500084	0.237687389	0.335232495	0.02315717
chrX	77795576	77795872	0.329500084	0.27542989	0.335232495	0.02315717
chrX	12006802	12007140	0.346892749	0.157639794	0.351848285	0.02315717
chrX	42152136	42152291	0.346892749	0.256736691	0.351848285	0.02315717
chrX	70385524	70385658	0.346892749	0.178260378	0.351848285	0.02315717
chrX	142695805	142696246	0.346892749	0.157639794	0.351848285	0.02315717
chrX	53974661	53975174	0.363988074	0.549139245	0.368192497	0.02315717
chrX	104200485	104200665	0.363988074	0.293780055	0.368192497	0.02315717
chrX	104260604	104260875	0.363988074	0.346892749	0.368192497	0.02315717
chrX	12252418	12252598	0.380796054	0.346892749	0.384273867	0.02315717
chrX	142469094	142469295	0.380796054	0.237687389	0.384273867	0.02315717
chrX	151017404	151017649	0.397326189	0.27542989	0.400100713	0.02315717
chrX	95970129	95970390	0.429588639	0.346892749	0.431022198	0.02315717
chrX	99819558	99819717	0.429588639	0.293780055	0.431022198	0.02315717
chrX	157588167	157588317	0.429588639	0.397326189	0.431022198	0.02315717
chrX	135974227	135975168	0.797328316	1.176828522	0.796706736	0.02315717
chrX	48694527	48694753	0.505965178	0.178260378	0.504384888	0.02315717
chrX	134718090	134718344	0.505965178	0.293780055	0.504384888	0.02315717
chrX	166619311	166619747	0.930863898	0.178260378	0.925361314	0.02315717
chrX	13208025	13208298	0.617195534	0.380796054	0.611603898	0.02315717
chrX	16938950	16939503	0.218268153	0.115077416	0.21048277	0.02315717
chrX	20659149	20659335	0.218268153	0.047631509	0.21048277	0.02315717
chrX	77777718	77778104	0.218268153	0.136585032	0.21048277	0.02315717
chrX	80292138	80292379	0.218268153	0.047631509	0.21048277	0.02315717
chrX	93290090	93290252	0.218268153	0.07062264	0.21048277	0.02315717
chrX	95968886	95968994	0.218268153	0.093097036	0.21048277	0.02315717
chrX	106967204	106967631	0.218268153	0.413587517	0.21048277	0.02315717
chrX	160134208	160134343	0.218268153	0.19846433	0.21048277	0.02315717
chrX	7188400	7188545	0.237687389	0.157639794	0.229285582	0.02315717
chrX	11883841	11884296	0.237687389	0.115077416	0.229285582	0.02315717
chrX	12840651	12840959	0.237687389	0.237687389	0.229285582	0.02315717
chrX	17319241	17319399	0.237687389	0.093097036	0.229285582	0.02315717
chrX	22361741	22362482	0.237687389	0.27542989	0.229285582	0.02315717
chrX	53975880	53976226	0.237687389	0.256736691	0.229285582	0.02315717
chrX	86490410	86490648	0.237687389	0.218268153	0.229285582	0.02315717
chrX	102543688	102544077	0.237687389	0.115077416	0.229285582	0.02315717
chrX	143655223	143655417	0.237687389	0.178260378	0.229285582	0.02315717
chrX	152835158	152835306	0.237687389	0.237687389	0.229285582	0.02315717
chrX	160766029	160766181	0.237687389	0.346892749	0.229285582	0.02315717
chrX	161997448	161997879	0.237687389	0.218268153	0.229285582	0.02315717
chrX	166239290	166239437	0.237687389	0.237687389	0.229285582	0.02315717
chrX	168659945	168660095	0.237687389	0.07062264	0.229285582	0.02315717
chrX	8033060	8033270	0.256736691	0.157639794	0.247741364	0.02315717
chrX	50623672	50623860	0.256736691	0.07062264	0.247741364	0.02315717
chrX	73948712	73948829	0.256736691	0.178260378	0.247741364	0.02315717
chrX	75966483	75967069	0.256736691	0.218268153	0.247741364	0.02315717
chrX	94197891	94198042	0.256736691	0.136585032	0.247741364	0.02315717
chrX	102178615	102178811	0.256736691	0.115077416	0.247741364	0.02315717
chrX	103820609	103820797	0.256736691	0.237687389	0.247741364	0.02315717
chrX	136171055	136171257	0.256736691	0.157639794	0.247741364	0.02315717
chrX	136214798	136215138	0.256736691	0.218268153	0.247741364	0.02315717
chrX	137209864	137210277	0.256736691	0.19846433	0.247741364	0.02315717
chrX	143444672	143444919	0.256736691	0.093097036	0.247741364	0.02315717
chrX	75873759	75873914	0.27542989	0.19846433	0.265862693	0.02315717
chrX	151803608	151803765	0.27542989	0.178260378	0.265862693	0.02315717
chrX	152017003	152017127	0.27542989	0.237687389	0.265862693	0.02315717
chrX	13240867	13241009	0.293780055	0.157639794	0.283661476	0.02315717
chrX	52189307	52189458	0.293780055	0.445337752	0.283661476	0.02315717
chrX	88873282	88873644	0.293780055	0.047631509	0.283661476	0.02315717
chrX	71816236	71816504	0.311799551	0.19846433	0.301148995	0.02315717
chrX	77511307	77511593	0.311799551	0.429588639	0.301148995	0.02315717
chrX	103356870	103357309	0.311799551	0.237687389	0.301148995	0.02315717
chrX	157379021	157379180	0.311799551	0.363988074	0.301148995	0.02315717
chrX	169879439	169879571	0.311799551	0.293780055	0.301148995	0.283661476
chrX	20420266	20420539	0.329500084	0.429588639	0.318335948	0.02315717
chrX	59493521	59493677	0.346892749	0.218268153	0.335232495	0.02315717
chrX	71131538	71132092	0.346892749	0.363988074	0.335232495	0.02315717
chrX	93664911	93665211	0.346892749	0.115077416	0.335232495	0.02315717
chrX	95969163	95969383	0.346892749	0.413587517	0.335232495	0.02315717
chrX	101429330	101429480	0.346892749	0.329500084	0.335232495	0.02315717
chrX	106186067	106186381	0.346892749	0.19846433	0.335232495	0.02315717
chrX	151313635	151314042	0.346892749	0.178260378	0.335232495	0.02315717
chrX	153237989	153238217	0.346892749	0.178260378	0.335232495	0.02315717
chrX	166617656	166617747	0.346892749	0.157639794	0.335232495	0.02315717
chrX	20291848	20292149	0.363988074	0.27542989	0.351848285	0.02315717
chrX	48063013	48063517	0.363988074	0.19846433	0.351848285	0.02315717
chrX	93663987	93664220	0.363988074	0.19846433	0.351848285	0.02315717
chrX	94017040	94017199	0.363988074	0.363988074	0.351848285	0.02315717
chrX	157492243	157492393	0.363988074	0.27542989	0.351848285	0.02315717
chrX	10216593	10216764	0.380796054	0.576919986	0.368192497	0.02315717
chrX	75416410	75416568	0.380796054	0.237687389	0.368192497	0.02315717
chrX	68678915	68679067	0.397326189	0.237687389	0.384273867	0.02315717
chrX	168140725	168141235	0.429588639	0.476110855	0.415680968	0.02315717
chrX	139209867	139210138	0.460842672	0.505965178	0.446131626	0.02315717
chrX	12610640	12610832	0.476110855	0.617195534	0.461016154	0.02315717
chrX	7722874	7723033	0.520564627	0.256736691	0.504384888	0.02315717
chrX	150956818	150957147	0.590526202	0.413587517	0.572731398	0.02315717
chrX	164053942	164054372	0.705306186	0.047631509	0.685089758	0.02315717
chrX	70713063	70713733	0.717282815	1.031407933	0.696829035	0.02315717
chrX	8051507	8051651	0.237687389	0.256736691	0.21048277	0.02315717
chrX	11899607	11899816	0.237687389	0.024099323	0.21048277	0.02315717
chrX	23095760	23096049	0.237687389	0.115077416	0.21048277	0.02315717
chrX	52910119	52910260	0.237687389	0.136585032	0.21048277	0.02315717
chrX	74249957	74250100	0.237687389	0.157639794	0.21048277	0.02315717
chrX	94234382	94234575	0.237687389	0.237687389	0.21048277	0.02315717
chrX	134625949	134626106	0.237687389	0.157639794	0.21048277	0.02315717
chrX	142806310	142806556	0.237687389	0.27542989	0.21048277	0.02315717
chrX	152738374	152738532	0.237687389	0.256736691	0.21048277	0.02315717
chrX	166206918	166207158	0.237687389	0.363988074	0.21048277	0.02315717
chrX	166479196	166479333	0.237687389	0.19846433	0.21048277	0.02315717
chrX	7766770	7767008	0.256736691	0.093097036	0.229285582	0.02315717
chrX	7822203	7822361	0.256736691	0.363988074	0.229285582	0.02315717
chrX	8000749	8000995	0.256736691	0.115077416	0.229285582	0.02315717
chrX	10117503	10117767	0.256736691	0.237687389	0.229285582	0.02315717
chrX	12927150	12927399	0.256736691	0.19846433	0.229285582	0.02315717
chrX	58016533	58016708	0.256736691	0.115077416	0.229285582	0.02315717
chrX	77510208	77510397	0.256736691	0.256736691	0.229285582	0.02315717
chrX	79316849	79317010	0.256736691	0.07062264	0.229285582	0.02315717
chrX	100597596	100597750	0.256736691	0.178260378	0.229285582	0.02315717
chrX	140722401	140722695	0.256736691	0.178260378	0.229285582	0.02315717
chrX	164418992	164419217	0.256736691	0.178260378	0.229285582	0.02315717
chrX	8141298	8141439	0.27542989	0.256736691	0.247741364	0.02315717
chrX	48666911	48667185	0.27542989	0.024099323	0.247741364	0.02315717
chrX	73791405	73791581	0.27542989	0.157639794	0.247741364	0.02315717
chrX	74424081	74424460	0.27542989	0.27542989	0.247741364	0.02315717
chrX	101622511	101622812	0.27542989	0.27542989	0.247741364	0.02315717
chrX	134729835	134730191	0.27542989	0.218268153	0.247741364	0.02315717
chrX	162505456	162505653	0.27542989	0.157639794	0.247741364	0.02315717
chrX	7674776	7674914	0.293780055	0.19846433	0.265862693	0.02315717
chrX	58013888	58014074	0.293780055	0.311799551	0.265862693	0.02315717
chrX	12919626	12920039	0.311799551	0.293780055	0.283661476	0.02315717
chrX	74270047	74270179	0.311799551	0.363988074	0.283661476	0.02315717
chrX	60147504	60147701	0.329500084	0.19846433	0.301148995	0.02315717
chrX	103553598	103553905	0.329500084	0.237687389	0.301148995	0.02315717
chrX	140599287	140599491	0.329500084	0.157639794	0.301148995	0.02315717
chrX	73679134	73679364	0.346892749	0.237687389	0.318335948	0.02315717
chrX	167382613	167382769	0.346892749	0.136585032	0.318335948	0.02315717
chrX	102305767	102306113	0.363988074	0.218268153	0.335232495	0.02315717
chrX	105939103	105939344	0.363988074	0.329500084	0.335232495	0.02315717
chrX	106011825	106011997	0.380796054	0.311799551	0.351848285	0.02315717
chrX	135791573	135791888	0.380796054	0.157639794	0.351848285	0.02315717
chrX	7659032	7659284	0.397326189	0.19846433	0.368192497	0.02315717
chrX	152209352	152209795	0.413587517	0.429588639	0.384273867	0.02315717
chrX	163936594	163936975	0.429588639	0.293780055	0.400100713	0.02315717
chrX	166763757	166764409	0.445337752	0.293780055	0.415680968	0.02315717
chrX	85132712	85133264	0.491149422	0.64317205	0.461016154	0.02315717
chrX	162727345	162727621	0.491149422	0.460842672	0.461016154	0.02315717
chrX	155262481	155262779	0.520564627	0.237687389	0.490136608	0.02315717
chrX	139774295	139774598	0.563126083	0.64317205	0.532286498	0.02315717
chrX	147507826	147508061	0.630268137	0.047631509	0.598813563	0.02315717
chrX	68679115	68679425	0.64317205	0.576919986	0.611603898	0.02315717
chrX	12299153	12299571	0.7291177	0.329500084	0.696829035	0.02315717
chrX	20356313	20356682	0.891642012	0.520564627	0.848166304	0.02315717
chrX	8183315	8183595	0.786278107	0.786278107	0.742454733	0.02315717
chrX	77568214	77568478	0.563126083	0.534953996	0.518433002	0.02315717
chrX	74270636	74270973	0.520564627	0.491149422	0.475682377	0.02315717
chrX	12834716	12835278	0.505965178	0.491149422	0.461016154	0.02315717
chrX	86016643	86017038	0.505965178	0.07062264	0.461016154	0.02315717
chrX	153359144	153359427	0.491149422	0.329500084	0.446131626	0.02315717
chrX	162829254	162829406	0.491149422	0.311799551	0.446131626	0.02315717
chrX	73797753	73798177	0.460842672	0.445337752	0.415680968	0.02315717
chrX	106171130	106171553	0.445337752	0.27542989	0.400100713	0.02315717
chrX	61722155	61722629	0.397326189	0.413587517	0.351848285	0.02315717
chrX	136213325	136213616	0.397326189	0.397326189	0.351848285	0.02315717
chrX	153707805	153708065	0.397326189	0.218268153	0.351848285	0.02315717
chrX	140510573	140510779	0.380796054	0.093097036	0.335232495	0.02315717
chrX	141721660	141721930	0.363988074	0.293780055	0.318335948	0.02315717
chrX	152557336	152557810	0.363988074	0.093097036	0.318335948	0.02315717
chrX	157563280	157563577	0.363988074	0.218268153	0.318335948	0.02315717
chrX	159508416	159508675	0.363988074	0.293780055	0.318335948	0.02315717
chrX	165002723	165002964	0.363988074	0.329500084	0.318335948	0.02315717
chrX	151018287	151018584	0.346892749	0.136585032	0.301148995	0.02315717
chrX	19906690	19906846	0.329500084	0.218268153	0.283661476	0.02315717
chrX	57923388	57923673	0.329500084	0.237687389	0.283661476	0.02315717
chrX	144383880	144384047	0.329500084	0.178260378	0.283661476	0.02315717
chrX	167205817	167206010	0.329500084	0.115077416	0.283661476	0.02315717
chrX	75143108	75143459	0.311799551	0.218268153	0.265862693	0.02315717
chrX	103457406	103457664	0.311799551	0.218268153	0.265862693	0.02315717
chrX	73774058	73774293	0.293780055	0.178260378	0.247741364	0.02315717
chrX	159510070	159510272	0.293780055	0.157639794	0.247741364	0.02315717
chrX	164066377	164066491	0.293780055	0.157639794	0.247741364	0.02315717
chrX	8002059	8002206	0.27542989	0.256736691	0.229285582	0.02315717
chrX	17725419	17725790	0.27542989	0.293780055	0.229285582	0.02315717
chrX	52277168	52277346	0.27542989	0.218268153	0.229285582	0.02315717
chrX	72987320	72987479	0.27542989	0.237687389	0.229285582	0.02315717
chrX	142696772	142697097	0.27542989	0.329500084	0.229285582	0.02315717
chrX	145505791	145506069	0.27542989	0.256736691	0.229285582	0.02315717
chrX	157492912	157493364	0.27542989	0.293780055	0.229285582	0.02315717
chrX	169994524	169994833	0.27542989	0.256736691	0.229285582	0.131523115
chrX	11550306	11550742	0.256736691	0.445337752	0.21048277	0.02315717
chrX	11735232	11735478	0.256736691	0.093097036	0.21048277	0.02315717
chrX	20404217	20404531	0.256736691	0.218268153	0.21048277	0.02315717
chrX	56609991	56610299	0.256736691	0.329500084	0.21048277	0.02315717
chrX	73797520	73797692	0.256736691	0.346892749	0.21048277	0.02315717
chrX	99332860	99333023	0.256736691	0.329500084	0.21048277	0.02315717
chrX	101696776	101697147	0.256736691	0.293780055	0.21048277	0.02315717
chrX	153281819	153281974	0.256736691	0.178260378	0.21048277	0.02315717
chrX	160116670	160116856	0.256736691	0.136585032	0.21048277	0.02315717
chrX	167206363	167206481	0.256736691	0.07062264	0.21048277	0.02315717
chrX	160448779	160449426	0.775104426	0.476110855	0.719902074	0.02315717
chrX	103404825	103405195	0.65591157	0.603949772	0.598813563	0.02315717
chrX	20875340	20875566	0.590526202	0.047631509	0.532286498	0.02315717
chrX	168123540	168124047	0.534953996	0.346892749	0.475682377	0.02315717
chrX	169857857	169858185	0.476110855	0.576919986	0.415680968	0.611603898
chrX	37198406	37198839	0.460842672	0.237687389	0.400100713	0.02315717
chrX	105963728	105964103	0.460842672	0.311799551	0.400100713	0.02315717
chrX	103311792	103312135	1.02267402	0.911445237	0.961833391	0.02315717
chrX	8009061	8009251	0.397326189	0.505965178	0.335232495	0.02315717
chrX	135885447	135885605	0.397326189	0.346892749	0.335232495	0.02315717
chrX	52189528	52189837	0.380796054	0.218268153	0.318335948	0.02315717
chrX	72992592	72992837	0.380796054	0.329500084	0.318335948	0.02315717
chrX	139358417	139358590	0.380796054	0.293780055	0.318335948	0.02315717
chrX	12540865	12541353	0.363988074	0.256736691	0.301148995	0.02315717
chrX	59703891	59704194	0.363988074	0.237687389	0.301148995	0.02315717
chrX	147536693	147537014	0.363988074	0.024099323	0.301148995	0.02315717
chrX	157445314	157445656	0.363988074	0.178260378	0.301148995	0.02315717
chrX	52614090	52614275	0.346892749	0.256736691	0.283661476	0.02315717
chrX	101850200	101850514	0.346892749	0.218268153	0.283661476	0.02315717
chrX	103314141	103314339	0.346892749	0.157639794	0.283661476	0.02315717
chrX	57521067	57521659	0.329500084	0.329500084	0.265862693	0.02315717
chrX	166509646	166509893	0.329500084	0.256736691	0.265862693	0.02315717
chrX	103477588	103477740	0.311799551	0.237687389	0.247741364	0.02315717
chrX	106080987	106081334	0.311799551	0.136585032	0.247741364	0.02315717
chrX	153636335	153636545	0.311799551	0.115077416	0.247741364	0.02315717
chrX	74008145	74008443	0.871438682	0.668490835	0.807212678	0.02315717
chrX	52591367	52591595	0.293780055	0.178260378	0.229285582	0.02315717
chrX	79651245	79651404	0.293780055	0.047631509	0.229285582	0.02315717
chrX	103026240	103026533	0.293780055	0.218268153	0.229285582	0.02315717
chrX	7945252	7945421	0.27542989	0.157639794	0.21048277	0.02315717
chrX	47971371	47971684	0.27542989	0.397326189	0.21048277	0.02315717
chrX	74452801	74452979	0.27542989	0.115077416	0.21048277	0.02315717
chrX	77796086	77796218	0.27542989	0.256736691	0.21048277	0.02315717
chrX	101636936	101637246	0.563126083	0.630268137	0.490136608	0.02315717
chrX	12014622	12015070	0.534953996	0.617195534	0.461016154	0.02315717
chrX	75155574	75156047	0.871438682	0.311799551	0.796706736	0.02315717
chrX	105957075	105957566	0.505965178	0.445337752	0.431022198	0.02315717
chrX	50602602	50602924	0.445337752	0.27542989	0.368192497	0.02315717
chrX	144338484	144338777	0.445337752	0.363988074	0.368192497	0.02315717
chrX	86192587	86192836	0.429588639	0.256736691	0.351848285	0.02315717
chrX	164047787	164048394	0.429588639	0.07062264	0.351848285	0.02315717
chrX	20364535	20364680	0.397326189	0.237687389	0.318335948	0.02315717
chrX	101084716	101084972	0.397326189	0.491149422	0.318335948	0.02315717
chrX	101482106	101482413	0.397326189	0.329500084	0.318335948	0.02315717
chrX	86191478	86191623	0.363988074	0.218268153	0.283661476	0.02315717
chrX	134686212	134686364	0.311799551	0.157639794	0.229285582	0.02315717
chrX	166535355	166535512	0.311799551	0.047631509	0.229285582	0.02315717
chrX	52277639	52277759	0.293780055	0.115077416	0.21048277	0.02315717
chrX	73682701	73682819	0.293780055	0.07062264	0.21048277	0.02315717
chrX	94012552	94012750	0.293780055	0.237687389	0.21048277	0.02315717
chrX	95956584	95956672	0.293780055	0.093097036	0.21048277	0.02315717
chrX	167277140	167277459	0.293780055	0.19846433	0.21048277	0.02315717
chrX	7740138	7740341	0.563126083	0.491149422	0.475682377	0.02315717
chrX	166618598	166618844	0.549139245	0.093097036	0.461016154	0.02315717
chrX	13280652	13280846	0.460842672	0.363988074	0.368192497	0.02315717
chrX	68820576	68820729	0.460842672	0.047631509	0.368192497	0.02315717
chrX	62280785	62281217	0.429588639	0.293780055	0.335232495	0.02315717
chrX	79517113	79517632	0.429588639	0.329500084	0.335232495	0.02315717
chrX	152306226	152306413	0.429588639	0.27542989	0.335232495	0.02315717
chrX	140375682	140376030	0.413587517	0.218268153	0.318335948	0.02315717
chrX	159533078	159533274	0.397326189	0.27542989	0.301148995	0.02315717
chrX	79758526	79758981	0.380796054	0.178260378	0.283661476	0.151855176
chrX	103405262	103405478	0.363988074	0.237687389	0.265862693	0.02315717
chrX	159390392	159390868	0.363988074	0.178260378	0.265862693	0.02315717
chrX	50572290	50572459	0.346892749	0.256736691	0.247741364	0.02315717
chrX	73038863	73039118	0.346892749	0.380796054	0.247741364	0.02315717
chrX	88158169	88158340	0.346892749	0.293780055	0.247741364	0.02315717
chrX	164262407	164262715	0.346892749	0.563126083	0.247741364	0.02315717
chrX	166512585	166512805	0.346892749	0.115077416	0.247741364	0.02315717
chrX	23318724	23319264	0.603949772	0.590526202	0.504384888	0.02315717
chrX	58013665	58013794	0.329500084	0.136585032	0.229285582	0.02315717
chrX	140445547	140445989	0.329500084	0.19846433	0.229285582	0.02315717
chrX	95711968	95712125	0.311799551	0.397326189	0.21048277	0.02315717
chrX	105924748	105924886	0.311799551	0.237687389	0.21048277	0.02315717
chrX	166533788	166533994	0.491149422	0.157639794	0.384273867	0.02315717
chrX	103288909	103289239	0.460842672	0.293780055	0.351848285	0.089575143
chrX	12252649	12252875	0.397326189	0.534953996	0.283661476	0.02315717
chrX	13047709	13047855	0.380796054	0.311799551	0.265862693	0.02315717
chrX	13070499	13070754	0.380796054	0.237687389	0.265862693	0.0457902
chrX	75728738	75729024	0.380796054	0.136585032	0.265862693	0.02315717
chrX	99456026	99456408	0.380796054	0.27542989	0.265862693	0.02315717
chrX	100494518	100494795	0.380796054	0.237687389	0.265862693	0.02315717
chrX	103374253	103374538	0.346892749	0.07062264	0.229285582	0.02315717
chrX	21425718	21426118	0.329500084	0.115077416	0.21048277	0.02315717
chrX	98920089	98920341	0.329500084	0.07062264	0.21048277	0.02315717
chrX	153282515	153282704	0.329500084	0.115077416	0.21048277	0.02315717
chrX	168795419	168795587	0.329500084	0.218268153	0.21048277	0.02315717
chrX	9142334	9143012	0.491149422	0.429588639	0.368192497	0.02315717
chrX	135035888	135036195	0.491149422	0.429588639	0.368192497	0.02315717
chrX	78583772	78583930	0.445337752	0.380796054	0.318335948	0.02315717
chrX	8288682	8289053	0.429588639	0.07062264	0.301148995	0.02315717
chrX	8136739	8137257	0.7291177	0.476110855	0.598813563	0.02315717
chrX	7673673	7673872	0.363988074	0.19846433	0.229285582	0.02315717
chrX	155623572	155623840	0.460842672	0.329500084	0.318335948	0.02315717
chrX	99567593	99567969	0.590526202	0.603949772	0.446131626	0.02315717
chrX	12470346	12470566	0.413587517	0.136585032	0.265862693	0.02315717
chrX	77810851	77811232	0.380796054	0.460842672	0.229285582	0.02315717
chrX	71492855	71493286	0.617195534	0.549139245	0.461016154	0.02315717
chrX	93097665	93097837	0.445337752	0.047631509	0.283661476	0.02315717
chrX	21344336	21344793	0.413587517	0.563126083	0.247741364	0.02315717
chrX	60178142	60178360	0.397326189	0.397326189	0.229285582	0.02315717
chrX	63366029	63366657	0.380796054	0.218268153	0.21048277	0.02315717
chrX	12284753	12285167	0.476110855	0.549139245	0.301148995	0.02315717
chrX	99721668	99722006	0.413587517	0.024099323	0.229285582	0.02315717
chrX	103321133	103321322	0.460842672	0.256736691	0.265862693	0.02315717
chrX	8238838	8239023	0.630268137	0.19846433	0.431022198	0.02315717
chrX	14641137	14641443	0.668490835	0.047631509	0.461016154	0.02315717
chrX	8156510	8156902	0.549139245	0.136585032	0.335232495	0.02315717
chrX	73824872	73825198	0.460842672	0.311799551	0.229285582	0.02315717
chrX	159510588	159510916	0.668490835	0.093097036	0.431022198	0.02315717
chrX	11099645	11100115	0.534953996	0.380796054	0.283661476	0.02315717
chrX	73039803	73040077	0.630268137	0.346892749	0.335232495	0.02315717
chrX	75231236	75231861	0.64317205	0.549139245	0.318335948	0.02315717
