# Supplementary material for: Enhanced chromatin accessibility contributes to X chromosome dosage compensation in mammals
Source: Genome Biol. 2021 Nov 1;22:302. doi: 10.1186/s13059-021-02518-5 (PMC8558763; doi:10.1186/s13059-021-02518-5)
Supplement: Supplementary file 4 — Additional file 4: Table S3. Wilcoxon rank-sum test p.values of median distance to nearest day 0 biallelically accessible region (Additional file 1: Fig. S5D). [file 13059_2021_2518_MOESM4_ESM.csv]

Wilcoxon rank-sum test p.values (Figure S5)
	Early 1	Early 2
Early 1	-
Early 2	NS	-
Intermediate	0.01966	NS
Late 1	0.00013	0.02146
Late 2	0.00099	0.01853
Very late	0.00039	NS
