# Supplementary material for: Enhanced chromatin accessibility contributes to X chromosome dosage compensation in mammals
Source: Genome Biol. 2021 Nov 1;22:302. doi: 10.1186/s13059-021-02518-5 (PMC8558763; doi:10.1186/s13059-021-02518-5)
Supplement: Supplementary file 5 — Additional file 5: Table S4. List of regulons with TFs and their targets as defined by SCENIC in Fig. 6. [file 13059_2021_2518_MOESM5_ESM.csv]

	Unnamed: 0	Regulon	Targets	Chr
0	0	2410141K09Rik(+)	Cdk4	chr10
1	1	2410141K09Rik(+)	Gtf2h1	chr7
2	2	2410141K09Rik(+)	Sae1	chr7
3	3	2410141K09Rik(+)	Qtrt1	chr9
4	4	2410141K09Rik(+)	Apex1	chr14
5	5	2410141K09Rik(+)	Pop1	chr15
6	6	2410141K09Rik(+)	Dvl2	chr11
7	7	2410141K09Rik(+)	Cd3eap	chr7
8	8	2410141K09Rik(+)	H2afz	chr3
9	9	2410141K09Rik(+)	Ung	chr5
10	10	2410141K09Rik(+)	Hspbap1	chr16
11	11	2410141K09Rik(+)	Igf2bp1	chr11
12	12	2410141K09Rik(+)	Arhgef5	chr6
13	13	2410141K09Rik(+)	Get4	chr5
14	14	2410141K09Rik(+)	Selenoh	chr2
15	15	2410141K09Rik(+)	Cpeb1	chr7
16	16	2410141K09Rik(+)	Gid4	chr11
17	17	2410141K09Rik(+)	Smc3	chr19
18	18	2410141K09Rik(+)	Eif4e	chr3
19	19	2410141K09Rik(+)	Pnldc1	chr17
20	20	2410141K09Rik(+)	Snx5	chr2
21	21	2410141K09Rik(+)	Ppa1	chr10
22	22	2410141K09Rik(+)	Adam10	chr9
23	23	2410141K09Rik(+)	Fam178b	chr1
24	24	2410141K09Rik(+)	Maged1	chrX
25	25	2410141K09Rik(+)	Slc5a6	chr5
26	26	2410141K09Rik(+)	Rpl35a	chr16
27	27	2410141K09Rik(+)	Sgk1	chr10
28	28	2410141K09Rik(+)	Sap25	chr5
29	29	2410141K09Rik(+)	Mtch2	chr2
30	30	2410141K09Rik(+)	Mrpl15	chr1
31	31	2410141K09Rik(+)	Mest	chr6
32	32	2410141K09Rik(+)	Ipo13	chr4
33	33	2410141K09Rik(+)	Nsd1	chr13
34	34	2410141K09Rik(+)	Tspan4	chr7
35	35	2410141K09Rik(+)	Stmn1	chr4
36	36	2410141K09Rik(+)	Pno1	chr11
37	37	2410141K09Rik(+)	Atp5a1	chr18
38	38	2410141K09Rik(+)	Wdr77	chr3
39	39	2410141K09Rik(+)	Agtrap	chr4
40	40	2410141K09Rik(+)	Cct3	chr3
41	41	2410141K09Rik(+)	Tsr2	chrX
42	42	2410141K09Rik(+)	Nhp2	chr11
43	43	2410141K09Rik(+)	Prdx4	chrX
44	44	2410141K09Rik(+)	Rragd	chr4
45	45	2410141K09Rik(+)	Uba1	chrX
46	46	2410141K09Rik(+)	Tsacc	chr3
47	47	2410141K09Rik(+)	Bax	chr7
48	48	2410141K09Rik(+)	Kbtbd8	chr6
49	49	2410141K09Rik(+)	Hsph1	chr5
50	50	2410141K09Rik(+)	Calr	chr8
51	51	2410141K09Rik(+)	Zmym3	chrX
52	52	2410141K09Rik(+)	Aatf	chr11
53	53	2410141K09Rik(+)	Imp4	chr1
54	54	2410141K09Rik(+)	Txlng	chrX
55	55	2410141K09Rik(+)	Mrpl17	chr7
56	56	2410141K09Rik(+)	Morc1	chr16
57	57	2410141K09Rik(+)	Xpo5	chr17
58	58	2410141K09Rik(+)	Atp5g1	chr11
59	59	2410141K09Rik(+)	Ran	chr5
60	60	2410141K09Rik(+)	Msn	chrX
61	61	2410141K09Rik(+)	Dnajc8	chr4
62	62	2410141K09Rik(+)	Ruvbl1	chr6
63	63	2410141K09Rik(+)	Mdn1	chr4
64	64	2410141K09Rik(+)	Pde7a	chr3
65	65	2410141K09Rik(+)	Morf4l2	chrX
66	66	2410141K09Rik(+)	Wee1	chr7
67	67	2410141K09Rik(+)	Smpdl3b	chr4
68	68	2410141K09Rik(+)	Wdr62	chr7
69	69	2410141K09Rik(+)	Gk	chrX
70	70	2410141K09Rik(+)	Gtf3a	chr5
71	71	2410141K09Rik(+)	Gli1	chr10
72	72	2410141K09Rik(+)	Hsf2	chr10
73	73	2410141K09Rik(+)	Eif2b5	chr16
74	74	2410141K09Rik(+)	Supt16	chr14
75	75	2410141K09Rik(+)	Pelp1	chr11
76	76	2410141K09Rik(+)	Lmnb1	chr18
77	77	2410141K09Rik(+)	Smarcad1	chr6
78	78	2410141K09Rik(+)	Srm	chr4
79	79	2410141K09Rik(+)	Snrpa	chr7
80	80	2410141K09Rik(+)	Tfdp1	chr8
81	81	2410141K09Rik(+)	Hmgn1	chr16
82	82	2410141K09Rik(+)	Hnrnph2	chrX
83	83	2410141K09Rik(+)	Eif1ax	chrX
84	84	2410141K09Rik(+)	Jade1	chr3
85	85	2410141K09Rik(+)	Naa50	chr16
86	86	2410141K09Rik(+)	Wwp2	chr8
87	87	2410141K09Rik(+)	Trmt6	chr2
88	88	2410141K09Rik(+)	Pola2	chr19
89	89	2410141K09Rik(+)	Nfx1	chr4
90	90	2410141K09Rik(+)	Fkbp6	chr5
91	91	2410141K09Rik(+)	Etf1	chr18
92	92	2410141K09Rik(+)	Srsf7	chr17
93	93	2410141K09Rik(+)	Anp32b	chr4
94	94	2410141K09Rik(+)	Diaph2	chrX
95	95	2410141K09Rik(+)	Hnrnpm	chr17
96	96	2410141K09Rik(+)	Ddx18	chr1
97	97	2410141K09Rik(+)	Snrnp70	chr7
98	98	2410141K09Rik(+)	Prdx6	chr1
99	99	2410141K09Rik(+)	Bex1	chrX
100	100	2410141K09Rik(+)	Rbbp4	chr4
101	101	2410141K09Rik(+)	Fbxo5	chr10
102	102	2410141K09Rik(+)	Trmt1	chr8
103	103	2410141K09Rik(+)	Mcm2	chr6
104	104	2410141K09Rik(+)	Gm9855	chr10
105	105	2410141K09Rik(+)	Slc25a13	chr6
106	106	2410141K09Rik(+)	Bex2	chrX
107	107	2410141K09Rik(+)	Bex4	chrX
108	108	2410141K09Rik(+)	Dcaf13	chr15
109	109	2410141K09Rik(+)	Aars	chr8
110	110	2410141K09Rik(+)	Armcx1	chrX
111	111	2410141K09Rik(+)	Mcm7	chr5
112	112	2410141K09Rik(+)	Gnpda1	chr18
113	113	2410141K09Rik(+)	Tmem47	chrX
114	114	2410141K09Rik(+)	Slc16a1	chr3
115	115	2410141K09Rik(+)	Taf1	chrX
116	116	2410141K09Rik(+)	Dhps	chr8
117	117	2410141K09Rik(+)	Coprs	chr8
118	118	2410141K09Rik(+)	Xrcc6	chr15
119	119	2410141K09Rik(+)	Pim2	chrX
120	120	2410141K09Rik(+)	Huwe1	chrX
121	121	2410141K09Rik(+)	Sumo3	chr10
122	122	2410141K09Rik(+)	Alpl	chr4
123	123	Akr1a1(+)	S100a4	chr3
124	124	Akr1a1(+)	Rbms3	chr9
125	125	Akr1a1(+)	Col1a1	chr11
126	126	Akr1a1(+)	Tmem119	chr5
127	127	Akr1a1(+)	Myl6	chr10
128	128	Akr1a1(+)	Col1a2	chr6
129	129	Akr1a1(+)	Selenom	chr11
130	130	Akr1a1(+)	Lgals1	chr15
131	131	Akr1a1(+)	Wls	chr3
132	132	Akr1a1(+)	Actb	chr5
133	133	Akr1a1(+)	Lox	chr18
134	134	Alx1(+)	Tox	chr4
135	135	Alx1(+)	Igf2	chr7
136	136	Alx1(+)	Egr3	chr14
137	137	Alx1(+)	Cnn1	chr9
138	138	Alx1(+)	Hoxc8	chr15
139	139	Alx1(+)	Hoxa3	chr6
140	140	Alx1(+)	Hoxa5	chr6
141	141	Alx1(+)	Slc1a6	chr10
142	142	Alx3(+)	Snai3	chr8
143	143	Alx3(+)	Dlx2	chr2
144	144	Alx3(+)	Alx3	chr3
145	145	Alx3(+)	Nr4a3	chr4
146	146	Alx3(+)	Prr5	chr15
147	147	Alx3(+)	Kif1c	chr11
148	148	Alx3(+)	Dkk2	chr3
149	149	Alx3(+)	Ptpn9	chr9
150	150	Alx3(+)	Kif1a	chr1
151	151	Alx3(+)	Irf2bpl	chr12
152	152	Alx3(+)	Id4	chr13
153	153	Alx3(+)	Lonrf3	chrX
154	154	Alx3(+)	Katnal1	chr5
155	155	Alx3(+)	Brinp1	chr4
156	156	Alx3(+)	Casz1	chr4
157	157	Alx3(+)	Lamc3	chr2
158	158	Alx3(+)	Tmem211	chr5
159	159	Alx4(+)	Lingo1	chr9
160	160	Alx4(+)	Klhl28	chr12
161	161	Alx4(+)	Plagl2	chr2
162	162	Alx4(+)	Cttnbp2	chr6
163	163	Alx4(+)	Hfm1	chr5
164	164	Alx4(+)	Rapgefl1	chr11
165	165	Alx4(+)	4931406P16Rik	chr7
166	166	Alx4(+)	Ahr	chr12
167	167	Alx4(+)	Atxn1l	chr8
168	168	Alx4(+)	Casd1	chr6
169	169	Alx4(+)	Alx4	chr2
170	170	Alx4(+)	Fmnl1	chr11
171	171	Arid3a(+)	Adgrg1	chr8
172	172	Arid3a(+)	Sbsn	chr7
173	173	Arid3a(+)	Me1	chr9
174	174	Arid3a(+)	Cldn4	chr5
175	175	Arid3a(+)	Sertad2	chr11
176	176	Arid3a(+)	Eno2	chr6
177	177	Arid3a(+)	Pdlim2	chr14
178	178	Arid3a(+)	Clu	chr14
179	179	Arid3a(+)	Dmkn	chr7
180	180	Arid3a(+)	Arrdc4	chr7
181	181	Arid3a(+)	Cd68	chr11
182	182	Arid3a(+)	Elf1	chr14
183	183	Arid3a(+)	Ppp1r18	chr17
184	184	Arid3a(+)	Lypd3	chr7
185	185	Arid3a(+)	Akt3	chr1
186	186	Arid3a(+)	Fam83g	chr11
187	187	Arid3a(+)	Rapgef3	chr15
188	188	Arid3a(+)	Gba	chr3
189	189	Arid3a(+)	Erbb3	chr10
190	190	Arid3a(+)	Frmd4b	chr6
191	191	Arid3a(+)	Gigyf2	chr1
192	192	Arid3a(+)	Dyrk1a	chr16
193	193	Arid3a(+)	Clcn3	chr8
194	194	Arid3a(+)	Serpinb8	chr1
195	195	Arid3a(+)	Kdm6a	chrX
196	196	Arid3a(+)	4933434E20Rik	chr3
197	197	Arid3a(+)	Adcy7	chr8
198	198	Arid3a(+)	Scel	chr14
199	199	Arid3a(+)	Vasp	chr7
200	200	Arid3a(+)	Spint1	chr2
201	201	Arid3a(+)	Rnf183	chr4
202	202	Arid3a(+)	Ikbkg	chrX
203	203	Arid3a(+)	Mfsd11	chr11
204	204	Arid3a(+)	Tacstd2	chr6
205	205	Arid3a(+)	Sgms1	chr19
206	206	Arid3a(+)	Plec	chr15
207	207	Arid3a(+)	Ankrd23	chr1
208	208	Arid3a(+)	Map3k8	chr18
209	209	Arid3a(+)	Jup	chr11
210	210	Arid3a(+)	Krt6a	chr15
211	211	Arid3a(+)	Ifitm10	chr7
212	212	Arid3a(+)	Gm29683	chr7
213	213	Arid3a(+)	Ccser2	chr14
214	214	Arid3a(+)	Disp1	chr1
215	215	Arid3a(+)	Atf3	chr1
216	216	Arid3a(+)	Ecscr	chr18
217	217	Arid3a(+)	C1qtnf6	chr15
218	218	Arid3a(+)	Gramd4	chr15
219	219	Arid3a(+)	Cdx2	chr5
220	220	Arid3a(+)	Ska2	chr11
221	221	Arid3a(+)	Tuba8	chr6
222	222	Arid3a(+)	Kmt2d	chr15
223	223	Arid3a(+)	Dsp	chr13
224	224	Arid3a(+)	Cnppd1	chr1
225	225	Arid3a(+)	Msln	chr17
226	226	Arid3a(+)	Fam46b	chr4
227	227	Arid3a(+)	Mid1	chrX
228	228	Arid3a(+)	Adck1	chr12
229	229	Arid3a(+)	1110059E24Rik	chr19
230	230	Arid3a(+)	Il2	chr3
231	231	Arid3a(+)	Rusc2	chr4
232	232	Arid3a(+)	Pias3	chr3
233	233	Arid3a(+)	Jade1	chr3
234	234	Arid3a(+)	Pla2g4d	chr2
235	235	Arid3a(+)	Patj	chr4
236	236	Arid3a(+)	Triobp	chr15
237	237	Arid3a(+)	Arid3a	chr10
238	238	Arid3a(+)	Fhl2	chr1
239	239	Arid3a(+)	Micu1	chr10
240	240	Arid3a(+)	Gm20735	chr8
241	241	Arid3a(+)	Kifc3	chr8
242	242	Arid3a(+)	Mmp20	chr9
243	243	Arid3a(+)	Krt14	chr11
244	244	Arid3a(+)	Tbxas1	chr6
245	245	Arid3a(+)	Dusp22	chr13
246	246	Arid3a(+)	Gm9833	chr3
247	247	Arid3a(+)	Usp19	chr9
248	248	Arid3a(+)	Abcb1b	chr5
249	249	Arid3a(+)	Atg9b	chr5
250	250	Arid3a(+)	Mxd1	chr6
251	251	Arid3a(+)	Nek2	chr1
252	252	Arid3a(+)	Epn3	chr11
253	253	Arid3a(+)	Adrb3	chr8
254	254	Arid3a(+)	Zmynd8	chr2
255	255	Arid3a(+)	Asprv1	chr6
256	256	Arid3a(+)	Shcbp1l	chr1
257	257	Arid3a(+)	Chmp4c	chr3
258	258	Arid3a(+)	Tmcc3	chr10
259	259	Arid3a(+)	Hotairm1	chr6
260	260	Arid3a(+)	Dsc2	chr18
261	261	Arid3a(+)	Slc35e4	chr11
262	262	Arid3a(+)	Dhrs11	chr11
263	263	Arid3a(+)	Atp2a1	chr7
264	264	Arid3a(+)	Plet1	chr9
265	265	Arid3a(+)	Renbp	chrX
266	266	Arid3a(+)	Tjp2	chr19
267	267	Arid3a(+)	Zfand5	chr19
268	268	Arid3a(+)	Lemd1	chr1
269	269	Arid3a(+)	Abhd5	chr9
270	270	Arid3a(+)	Cystm1	chr18
271	271	Arid3a(+)	Tmem45a	chr16
272	272	Arid3a(+)	Samd4b	chr7
273	273	Arid3a(+)	Ubtd1	chr19
274	274	Arid3a(+)	Cdc42se1	chr3
275	275	Arid3a(+)	Slc20a1	chr2
276	276	Arid3a(+)	Pxn	chr5
277	277	Arid3a(+)	Tmem54	chr4
278	278	Arid3a(+)	Tnfrsf8	chr4
279	279	Arid3a(+)	Lrrc8d	chr5
280	280	Arid3a(+)	F11r	chr1
281	281	Arid3a(+)	Apobr	chr7
282	282	Arid3a(+)	Cacnb4	chr2
283	283	Arid3a(+)	Kansl1	chr11
284	284	Arid3a(+)	Ezr	chr17
285	285	Arid3a(+)	Lnx1	chr5
286	286	Arid3a(+)	Ppl	chr16
287	287	Arid3a(+)	Barx2	chr9
288	288	Arid3a(+)	Ssbp3	chr4
289	289	Arid3a(+)	Card19	chr13
290	290	Arid3a(+)	Lamc2	chr1
291	291	Arid3a(+)	Frmd8	chr19
292	292	Arid3a(+)	Pkp1	chr1
293	293	Arid3a(+)	Pkp3	chr7
294	294	Arid3a(+)	Klf6	chr13
295	295	Arid3a(+)	Ssu72	chr4
296	296	Arid3a(+)	Efcab8	chr2
297	297	Arid3a(+)	Mrps31	chr8
298	298	Arid3a(+)	Bhlhe40	chr6
299	299	Arid3a(+)	Slc45a3	chr1
300	300	Arid3a(+)	Tmem14a	chr1
301	301	Arid3a(+)	Ddr1	chr17
302	302	Arid3a(+)	Pea15a	chr1
303	303	Arid3a(+)	Sin3a	chr9
304	304	Arid3a(+)	Diaph1	chr18
305	305	Arid3a(+)	Hgs	chr11
306	306	Arid3a(+)	Adap1	chr5
307	307	Arid3a(+)	Rmi1	chr13
308	308	Arid3a(+)	Krt8	chr15
309	309	Arid3a(+)	Gata2	chr6
310	310	Arid3a(+)	Arhgap23	chr11
311	311	Arid3a(+)	Furin	chr7
312	312	Arid3a(+)	Cyp11a1	chr9
313	313	Arid3a(+)	Miat	chr5
314	314	Arid3a(+)	Sipa1l1	chr12
315	315	Arid3a(+)	Fam110b	chr4
316	316	Arid3a(+)	Ppfibp2	chr7
317	317	Arid3a(+)	Abhd6	chr14
318	318	Arid3a(+)	Mcl1	chr3
319	319	Arid3a(+)	Bmp8b	chr4
320	320	Arid3a(+)	Plac1	chrX
321	321	Arid3a(+)	Fam129b	chr2
322	322	Arid3a(+)	Shroom1	chr11
323	323	Arid3a(+)	1700030C10Rik	chr12
324	324	Arid3a(+)	Tmem43	chr6
325	325	Arid3a(+)	Ppp1r2	chr16
326	326	Arid3a(+)	Map4	chr9
327	327	Arid3a(+)	Anxa7	chr14
328	328	Arid3a(+)	Parp6	chr9
329	329	Arid3a(+)	Necap1	chr6
330	330	Arid3a(+)	Epb41l5	chr1
331	331	Arid3a(+)	Nek6	chr2
332	332	Arid3a(+)	Bicdl2	chr17
333	333	Arid3a(+)	Tinagl1	chr4
334	334	Arid3a(+)	Asb8	chr15
335	335	Arid3a(+)	Rin3	chr12
336	336	Arid3a(+)	Slc35f6	chr5
337	337	Arid3a(+)	Myh9	chr15
338	338	Arid3a(+)	Scara5	chr14
339	339	Arid3a(+)	Slc8b1	chr5
340	340	Arid3a(+)	Myo5b	chr18
341	341	Arid3a(+)	Spty2d1	chr7
342	342	Arid3a(+)	Tmprss13	chr9
343	343	Arid3a(+)	Dgka	chr10
344	344	Arid3a(+)	Foxj2	chr6
345	345	Arid3a(+)	2310030G06Rik	chr9
346	346	Arid3a(+)	Myo1e	chr9
347	347	Arid3a(+)	Heg1	chr16
348	348	Arid3a(+)	Paqr5	chr9
349	349	Arid3a(+)	Klc2	chr19
350	350	Arid3a(+)	Llgl2	chr11
351	351	Arid3a(+)	Ripk4	chr16
352	352	Arid3a(+)	Slc38a4	chr15
353	353	Arid3a(+)	Plekhg1	chr10
354	354	Arnt(+)	Slc39a14	chr14
355	355	Arnt(+)	Rprd2	chr3
356	356	Arnt(+)	Tmem102	chr11
357	357	Arnt(+)	Unc5c	chr3
358	358	Arnt(+)	Ube4b	chr4
359	359	Arnt(+)	H1f0	chr15
360	360	Arnt(+)	Kcnj12	chr11
361	361	Arnt(+)	Anxa11	chr14
362	362	Arnt(+)	Atp1a2	chr1
363	363	Arnt(+)	4930455G09Rik	chr4
364	364	Atf3(+)	Vps37b	chr5
365	365	Atf3(+)	Creb5	chr6
366	366	Atf3(+)	Jun	chr4
367	367	Atf3(+)	Mturn	chr6
368	368	Atf3(+)	Stmn4	chr14
369	369	Atf3(+)	Mlf2	chr6
370	370	Atf3(+)	Dusp1	chr17
371	371	Atf3(+)	Fosb	chr7
372	372	Atf3(+)	Cmtr1	chr17
373	373	Atf3(+)	Homer1	chr13
374	374	Atf3(+)	Ppp2r2a	chr14
375	375	Atf3(+)	Rela	chr19
376	376	Atf3(+)	Mxd1	chr6
377	377	Atf3(+)	Klf6	chr13
378	378	Atf3(+)	Csnk1e	chr15
379	379	Atf3(+)	Heg1	chr16
380	380	Atf3(+)	Spi1	chr2
381	381	Atf3(+)	Dnttip1	chr2
382	382	Atf3(+)	Ppp2r5c	chr12
383	383	Atf3(+)	Csnk1d	chr11
384	384	Atf3(+)	Kif5c	chr2
385	385	Atf3(+)	Prkag2	chr5
386	386	Atf3(+)	Nfatc1	chr18
387	387	Atf3(+)	Laptm4b	chr15
388	388	Atf3(+)	Alkbh3os1	chr2
389	389	Atf3(+)	Cxcl16	chr11
390	390	Atf3(+)	Sprr1a	chr3
391	391	Atf3(+)	Ptprc	chr1
392	392	Atf3(+)	Golph3	chr15
393	393	Atf3(+)	Hhip	chr8
394	394	Atf3(+)	Trak1	chr9
395	395	Atf3(+)	Zbtb11	chr16
396	396	Atf3(+)	Ripk4	chr16
397	397	Atf3(+)	Atf3	chr1
398	398	Atf3(+)	Rcan1	chr16
399	399	Atf3(+)	Slc25a37	chr14
400	400	Atf3(+)	Igf1	chr10
401	401	Atf3(+)	Dram1	chr10
402	402	Atf3(+)	Ppp1r15a	chr7
403	403	Atf3(+)	Pafah1b1	chr11
404	404	Atf3(+)	Rasl10a	chr11
405	405	Atf3(+)	Slc25a25	chr2
406	406	Atf3(+)	Tmcc3	chr10
407	407	Atf3(+)	Nbr1	chr11
408	408	Atf3(+)	Tmem71	chr15
409	409	Atf3(+)	Cd2ap	chr17
410	410	Atf3(+)	Esyt1	chr10
411	411	Atf3(+)	Mef2d	chr3
412	412	Atf3(+)	Sat1	chrX
413	413	Atf3(+)	1810013L24Rik	chr16
414	414	Atf3(+)	Asprv1	chr6
415	415	Atf3(+)	Slain2	chr5
416	416	Atf3(+)	Cmip	chr8
417	417	Atf3(+)	Tmem251	chr12
418	418	Atf3(+)	Mpzl3	chr9
419	419	Atf3(+)	Akap6	chr12
420	420	Atf3(+)	Dusp11	chr6
421	421	Atf3(+)	Il6	chr5
422	422	Atf3(+)	Dap	chr15
423	423	Atf3(+)	Ppp1r2	chr16
424	424	Atf3(+)	Tmc7	chr7
425	425	Atf3(+)	Rap1b	chr10
426	426	Atf3(+)	Cotl1	chr8
427	427	Atf3(+)	Adgrd1	chr5
428	428	Atf3(+)	Atg7	chr6
429	429	Atf3(+)	Ralgds	chr2
430	430	Atf3(+)	Spsb2	chr6
431	431	Atf3(+)	Carnmt1	chr19
432	432	Atf3(+)	Ifrd1	chr12
433	433	Atf3(+)	Plk3	chr4
434	434	Atf3(+)	Tstd2	chr4
435	435	Atf3(+)	Trim15	chr17
436	436	Atf3(+)	Hrh1	chr6
437	437	Atf3(+)	Adcy7	chr8
438	438	Atf3(+)	Arfgap2	chr2
439	439	Atf3(+)	Nfkb2	chr19
440	440	Atf3(+)	Clic4	chr4
441	441	Atf3(+)	Oser1	chr2
442	442	Atf3(+)	Mtss1	chr15
443	443	Atf3(+)	Zdbf2	chr1
444	444	Atf3(+)	Sgta	chr10
445	445	Atf3(+)	Ndel1	chr11
446	446	Atf3(+)	Herpud1	chr8
447	447	Atf3(+)	Zfand5	chr19
448	448	Atf3(+)	Bbc3	chr7
449	449	Atf3(+)	Gse1	chr8
450	450	Atf3(+)	Per1	chr11
451	451	Atf3(+)	Map2k1	chr9
452	452	Atf3(+)	Ccdc59	chr10
453	453	Atf3(+)	Evl	chr12
454	454	Atf3(+)	Rnf115	chr3
455	455	Atf3(+)	Nfkbiz	chr16
456	456	Atf3(+)	Pdpn	chr4
457	457	Atf3(+)	Ddit3	chr10
458	458	Atf3(+)	Neurl1a	chr19
459	459	Atf3(+)	Mtus1	chr8
460	460	Atf3(+)	Elmo1	chr13
461	461	Atf3(+)	Pip4k2a	chr2
462	462	Atf3(+)	Fos	chr12
463	463	Atf3(+)	Cbx4	chr11
464	464	Atf3(+)	Arg1	chr10
465	465	Atf3(+)	Scara5	chr14
466	466	Atf3(+)	Nfe2l2	chr2
467	467	Atf3(+)	Rnf13	chr3
468	468	Atf3(+)	Smg9	chr7
469	469	Atf3(+)	Cd68	chr11
470	470	Atf3(+)	Mapk6	chr9
471	471	Atf3(+)	Esrra	chr19
472	472	Atf3(+)	Rtfdc1	chr2
473	473	Atf3(+)	Eif2s2	chr2
474	474	Atf3(+)	Pmaip1	chr18
475	475	Atf3(+)	Sertad2	chr11
476	476	Atf3(+)	Mcl1	chr3
477	477	Atf3(+)	Dedd2	chr7
478	478	Atf3(+)	Hcar2	chr5
479	479	Atf3(+)	Gadd45g	chr13
480	480	Atf3(+)	Ltb4r1	chr14
481	481	Atf3(+)	Hax1	chr3
482	482	Atf3(+)	Gabpb1	chr2
483	483	Atf3(+)	AA467197	chr2
484	484	Atf3(+)	Coro1a	chr7
485	485	Atf3(+)	Il23a	chr10
486	486	Atf3(+)	Dmkn	chr7
487	487	Atf3(+)	Mtmr4	chr11
488	488	Atf3(+)	Nppb	chr4
489	489	Atf3(+)	Cpa6	chr1
490	490	Atf3(+)	Clu	chr14
491	491	Atf3(+)	Cd14	chr18
492	492	Atf3(+)	Eno2	chr6
493	493	Atf3(+)	Ypel5	chr17
494	494	Atf3(+)	A430046D13Rik	chr10
495	495	Atf3(+)	Sgms1	chr19
496	496	Atf3(+)	Frmd4b	chr6
497	497	Atf3(+)	Gtpbp2	chr17
498	498	Atf3(+)	Akt1s1	chr7
499	499	Atf3(+)	Gigyf2	chr1
500	500	Atf3(+)	Lrrc8e	chr8
501	501	Atf3(+)	Fam219a	chr4
502	502	Atf3(+)	2210408F21Rik	chr6
503	503	Atf3(+)	Plaur	chr7
504	504	Atf3(+)	C3ar1	chr6
505	505	Atf3(+)	Spp1	chr5
506	506	Atf3(+)	Atf4	chr15
507	507	Atf3(+)	Crb3	chr17
508	508	Atf3(+)	Tnip3	chr6
509	509	Atf3(+)	Il1rn	chr2
510	510	Atf3(+)	Lat2	chr5
511	511	Atf3(+)	Lsr	chr7
512	512	Atf3(+)	Bhlhe41	chr6
513	513	Atf3(+)	Tef	chr15
514	514	Atf3(+)	Peli1	chr11
515	515	Atf3(+)	AA986860	chr1
516	516	Atf3(+)	Rragc	chr4
517	517	Atf3(+)	Fam174b	chr7
518	518	Atf3(+)	Gpr137b	chr13
519	519	Atf3(+)	Git1	chr11
520	520	Atf3(+)	Cd99l2	chrX
521	521	Atf3(+)	Msr1	chr8
522	522	Atf3(+)	Tmed10	chr12
523	523	Atf3(+)	Glra4	chrX
524	524	Atf3(+)	Snx10	chr6
525	525	Atf3(+)	Dok3	chr13
526	526	Atf3(+)	Ist1	chr8
527	527	Atf3(+)	Abhd6	chr14
528	528	Atf3(+)	Ccdc22	chrX
529	529	Atf3(+)	Fam149b	chr14
530	530	Atf3(+)	Atp6v1a	chr16
531	531	Atf3(+)	Narfl	chr17
532	532	Atf3(+)	Ccnh	chr13
533	533	Atf3(+)	Smad6	chr9
534	534	Atf3(+)	Rnf6	chr5
535	535	Atf3(+)	Tmem30a	chr9
536	536	Atf3(+)	Otud5	chrX
537	537	Atf3(+)	Slc11a1	chr1
538	538	Atf3(+)	9330182L06Rik	chr5
539	539	Atf3(+)	Oxnad1	chr14
540	540	Atf3(+)	A330040F15Rik	chr19
541	541	Atf3(+)	Dock10	chr1
542	542	Atf3(+)	Fnip2	chr3
543	543	Atf3(+)	Arid3a	chr10
544	544	Atf3(+)	Cdk6	chr5
545	545	Atf3(+)	Abhd5	chr9
546	546	Atf3(+)	Zfp36	chr7
547	547	Atf3(+)	Dlx3	chr11
548	548	Atf3(+)	Map2k7	chr8
549	549	Atf3(+)	Npy	chr6
550	550	Atf3(+)	Ddr1	chr17
551	551	Atf3(+)	Il12rb1	chr8
552	552	Atf3(+)	Clmn	chr12
553	553	Atf3(+)	Papss1	chr3
554	554	Atf3(+)	Grhl2	chr15
555	555	Atf3(+)	Tpd52	chr3
556	556	Atf3(+)	Rps27rt	chr9
557	557	Atf3(+)	Git2	chr5
558	558	Atf3(+)	Cd5	chr19
559	559	Atf3(+)	Cript	chr17
560	560	Atf3(+)	Rgs2	chr1
561	561	Atf3(+)	Nupr1	chr7
562	562	Atf3(+)	Ovol1	chr19
563	563	Atf3(+)	Rreb1	chr13
564	564	Atf3(+)	Ctdspl	chr9
565	565	Atf3(+)	Furin	chr7
566	566	Atf3(+)	Nub1	chr5
567	567	Atf3(+)	Nek6	chr2
568	568	Atf3(+)	Fmnl2	chr2
569	569	Atf3(+)	Rab11fip2	chr19
570	570	Atf3(+)	Lrp12	chr15
571	571	Atf3(+)	Cdk5r1	chr11
572	572	Atf3(+)	Ndrg1	chr15
573	573	Atf3(+)	Ildr2	chr1
574	574	Atf3(+)	Smarcd1	chr15
575	575	Atf3(+)	Usp46	chr5
576	576	Atf3(+)	Zbtb7a	chr10
577	577	Atf3(+)	Lpgat1	chr1
578	578	Atf3(+)	Tmem189	chr2
579	579	Atf3(+)	Limd1	chr9
580	580	Atf3(+)	Slc3a2	chr19
581	581	Atf3(+)	Slc16a1	chr3
582	582	Atf3(+)	Arl8a	chr1
583	583	Atf3(+)	Tprgl	chr4
584	584	Atf3(+)	Rhobtb3	chr13
585	585	Atf3(+)	Tob2	chr15
586	586	Atf3(+)	Klf10	chr15
587	587	Atf3(+)	Ergic1	chr17
588	588	Atf3(+)	Dlgap4	chr2
589	589	Atf3(+)	Rfwd2	chr1
590	590	Atf3(+)	Fam20c	chr5
591	591	Atf3(+)	Kmt2c	chr5
592	592	Atf3(+)	Pdlim4	chr11
593	593	Atf3(+)	Tjp3	chr10
594	594	Atf3(+)	Triobp	chr15
595	595	Atf3(+)	Tjp1	chr7
596	596	Atf3(+)	Ammecr1	chrX
597	597	Atf3(+)	Rbm39	chr2
598	598	Atf3(+)	Tm6sf1	chr7
599	599	Atf3(+)	Fam129b	chr2
600	600	Atf3(+)	Klf5	chr14
601	601	Atf3(+)	Hspb8	chr5
602	602	Atf3(+)	Trem2	chr17
603	603	Atf3(+)	Baz1a	chr12
604	604	Atf3(+)	Senp7	chr16
605	605	Atf3(+)	Cadps	chr14
606	606	Atf3(+)	H6pd	chr4
607	607	Atf3(+)	Cybb	chrX
608	608	Atf3(+)	Plxnc1	chr10
609	609	Atf3(+)	Basp1	chr15
610	610	Atf3(+)	Hmox1	chr8
611	611	Atf3(+)	Aldh3b1	chr19
612	612	Atf3(+)	Selenbp1	chr3
613	613	Atf3(+)	Pilra	chr5
614	614	Atf3(+)	Bhlhe40	chr6
615	615	Atf3(+)	Rab1a	chr11
616	616	Atf3(+)	Ppp1r13l	chr7
617	617	Atf3(+)	Mcoln1	chr8
618	618	Atf3(+)	Atp6v1g1	chr4
619	619	Atf3(+)	Hcls1	chr16
620	620	Atf3(+)	Vps25	chr11
621	621	Atf3(+)	Sirpa	chr2
622	622	Atf3(+)	Slc15a3	chr19
623	623	Atf3(+)	Ccnt1	chr15
624	624	Atf3(+)	Eif4e3	chr6
625	625	Atf3(+)	Slc9a9	chr9
626	626	Atf3(+)	Chst1	chr2
627	627	Atf3(+)	Unk	chr11
628	628	Atf3(+)	Ifitm10	chr7
629	629	Atf3(+)	Dusp5	chr19
630	630	Atf3(+)	Casp14	chr10
631	631	Atf3(+)	Atp6v0b	chr4
632	632	Atf3(+)	Myo9b	chr8
633	633	Atf3(+)	Haus8	chr8
634	634	Atf3(+)	3110070M22Rik	chr13
635	635	Atf3(+)	Ggn	chr7
636	636	Atf3(+)	Rab5b	chr10
637	637	Atf3(+)	Plet1os	chr9
638	638	Atf3(+)	Lipg	chr18
639	639	Atf3(+)	Igsf6	chr7
640	640	Atf3(+)	Exph5	chr9
641	641	Atf3(+)	Clec12a	chr6
642	642	Atf3(+)	Abcb1b	chr5
643	643	Atf3(+)	Tob1	chr11
644	644	Atf3(+)	Gch1	chr14
645	645	Atf3(+)	N4bp2l2	chr5
646	646	Atf3(+)	Slc5a6	chr5
647	647	Atf3(+)	Mpp5	chr12
648	648	Atf3(+)	Asb4	chr6
649	649	Atf3(+)	9130024F11Rik	chr1
650	650	Atf3(+)	Fndc3b	chr3
651	651	Atf3(+)	Nuak2	chr1
652	652	Atf3(+)	Atp6v0d2	chr4
653	653	Atf3(+)	Fuca2	chr10
654	654	Atf3(+)	Nfkbia	chr12
655	655	Atf3(+)	Ifi202b	chr1
656	656	Atf3(+)	Hk2	chr6
657	657	Atf3(+)	Hk3	chr13
658	658	Atf3(+)	Itgam	chr7
659	659	Atf3(+)	Tnfrsf1b	chr4
660	660	Atf3(+)	2310007B03Rik	chr1
661	661	Atf3(+)	Nckap1l	chr15
662	662	Atf3(+)	Mios	chr6
663	663	Atf3(+)	Cdc25c	chr18
664	664	Atf3(+)	Dusp3	chr11
665	665	Atf3(+)	Ckb	chr12
666	666	Atf3(+)	Lrr1	chr12
667	667	Atf3(+)	Limk1	chr5
668	668	Atf3(+)	Spata2l	chr8
669	669	Atf3(+)	Unc13a	chr8
670	670	Atf3(+)	Desi2	chr1
671	671	Atf3(+)	Stard8	chrX
672	672	Atf3(+)	Nck1	chr9
673	673	Atf3(+)	Trim40	chr17
674	674	Atf3(+)	Rnf20	chr4
675	675	Atf3(+)	Sema4d	chr13
676	676	Atf3(+)	Rasef	chr4
677	677	Atf3(+)	E330013P04Rik	chr19
678	678	Atf3(+)	Slitrk4	chrX
679	679	Atf3(+)	Snhg1	chr19
680	680	Atf3(+)	6430548M08Rik	chr8
681	681	Atf3(+)	Pirb	chr7
682	682	Atf3(+)	Iqgap3	chr3
683	683	Atf3(+)	Atp11a	chr8
684	684	Atf3(+)	Ndfip2	chr14
685	685	Atf3(+)	Coq8b	chr7
686	686	Atf3(+)	Ets2	chr16
687	687	Atf3(+)	Zfp655	chr5
688	688	Atf3(+)	Hbegf	chr18
689	689	Atf3(+)	Smap2	chr4
690	690	Atf3(+)	Aqp3	chr4
691	691	Atf3(+)	Hivep3	chr4
692	692	Atf3(+)	Unc5b	chr10
693	693	Atf3(+)	Ypel3	chr7
694	694	Atf3(+)	Vsig8	chr1
695	695	Atf3(+)	Rnf144b	chr13
696	696	Atf3(+)	Lrrc25	chr8
697	697	Atf3(+)	Phxr4	chr9
698	698	Atf3(+)	Ski	chr4
699	699	Atf3(+)	Zfp280c	chrX
700	700	Atf3(+)	Rgcc	chr14
701	701	Atf3(+)	Papd4	chr13
702	702	Atf3(+)	Alox5	chr6
703	703	Atf3(+)	Slc7a2	chr8
704	704	Atf3(+)	2310015A10Rik	chr12
705	705	Atf3(+)	Slc22a18	chr7
706	706	Atf3(+)	Cdr2l	chr11
707	707	Atf3(+)	Tnfrsf10b	chr14
708	708	Atf3(+)	Rnf114	chr2
709	709	Atf3(+)	Mn1	chr5
710	710	Atf3(+)	Efhd2	chr4
711	711	Atf3(+)	Tbc1d1	chr5
712	712	Atf3(+)	Prkch	chr12
713	713	Atf3(+)	Ptpre	chr7
714	714	Atf3(+)	Nipal2	chr15
715	715	Atf3(+)	Zkscan3	chr13
716	716	Atf3(+)	Slc25a13	chr6
717	717	Atf3(+)	C1qa	chr4
718	718	Atf3(+)	Zfp770	chr2
719	719	Atf3(+)	Rgmb	chr17
720	720	Atf3(+)	Pls1	chr9
721	721	Atf3(+)	Lilrb4a	chr10
722	722	Atf3(+)	Pgk1	chrX
723	723	Atf3(+)	Pdc	chr1
724	724	Atf3(+)	Lilr4b	chr10
725	725	Atf3(+)	Fads3	chr19
726	726	Atf3(+)	Abcb6	chr1
727	727	Atf3(+)	Ctsd	chr7
728	728	Atf3(+)	Cxcl1	chr5
729	729	Atf3(+)	Fam104a	chr11
730	730	Atf3(+)	Sncg	chr14
731	731	Atf3(+)	Baiap2l1	chr5
732	732	Atf3(+)	Rnf10	chr5
733	733	Atf3(+)	Muc4	chr16
734	734	Atf3(+)	Ash1l	chr3
735	735	Atf3(+)	Vps37c	chr19
736	736	Atf3(+)	Slc7a8	chr14
737	737	Atf3(+)	Caskin2	chr11
738	738	Atf3(+)	Tecpr1	chr5
739	739	Atf3(+)	Aloxe3	chr11
740	740	Atf3(+)	Gm12992	chr4
741	741	Atf3(+)	Utrn	chr10
742	742	Atf3(+)	BC022687	chr12
743	743	Atf3(+)	Nedd4l	chr18
744	744	Atf3(+)	Bspry	chr4
745	745	Atf3(+)	Wwtr1	chr3
746	746	Atf3(+)	Dsp	chr13
747	747	Atf3(+)	Cutc	chr19
748	748	Atf3(+)	Fam13a	chr6
749	749	Atf3(+)	Anln	chr9
750	750	Atf3(+)	Cish	chr9
751	751	Atf3(+)	Mdm1	chr10
752	752	Atf3(+)	Arhgap27	chr11
753	753	Atf3(+)	Mycbp2	chr14
754	754	Atf3(+)	Kcnab2	chr4
755	755	Atf3(+)	Alg14	chr3
756	756	Atf3(+)	Tfb1m	chr17
757	757	Atf3(+)	Hspb1	chr5
758	758	Atf3(+)	Cryab	chr9
759	759	Atf3(+)	Tec	chr5
760	760	Atf3(+)	Zfp275	chrX
761	761	Atf3(+)	Cpd	chr11
762	762	Atf3(+)	Tm4sf1	chr3
763	763	Atf3(+)	Tmem43	chr6
764	764	Atf3(+)	Rhof	chr5
765	765	Atf3(+)	Prkaa1	chr15
766	766	Atf3(+)	Tppp	chr13
767	767	Atf3(+)	Pik3r5	chr11
768	768	Atf3(+)	Ddit4	chr10
769	769	Atf3(+)	1110038B12Rik	chr17
770	770	Atf3(+)	Wdfy1	chr1
771	771	Atf3(+)	Syk	chr13
772	772	Atf3(+)	Foxs1	chr2
773	773	Atf3(+)	Spns1	chr7
774	774	Atf3(+)	Tbcel	chr9
775	775	Atf3(+)	Atxn3	chr12
776	776	Atf3(+)	Tmem9b	chr7
777	777	Atf3(+)	Neurl2	chr2
778	778	Atf3(+)	Afap1	chr5
779	779	Atf3(+)	Irs1	chr1
780	780	Atf3(+)	Atxn2l	chr7
781	781	Atf3(+)	Rras	chr7
782	782	Atf3(+)	Stab1	chr14
783	783	Atf3(+)	Mob2	chr7
784	784	Atf3(+)	Cnep1r1	chr8
785	785	Atf3(+)	Alkbh5	chr11
786	786	Atf3(+)	Mob3c	chr4
787	787	Atf3(+)	Atp6ap2	chrX
788	788	Atf3(+)	Icmt	chr4
789	789	Atf3(+)	Arhgef16	chr4
790	790	Atf3(+)	Eps8l2	chr7
791	791	Atf3(+)	Rbm38	chr2
792	792	Atf3(+)	Fes	chr7
793	793	Atf3(+)	Yrdc	chr4
794	794	Atf3(+)	Ms4a8a	chr19
795	795	Atf3(+)	Dennd1a	chr2
796	796	Atf3(+)	Klhl25	chr7
797	797	Atf3(+)	Col14a1	chr15
798	798	Atf3(+)	Ogfod3	chr11
799	799	Atf3(+)	Atp8b4	chr2
800	800	Atf3(+)	Tifa	chr3
801	801	Atf3(+)	Cd84	chr1
802	802	Atf3(+)	Rnf208	chr2
803	803	Atf4(+)	Atf3	chr1
804	804	Atf4(+)	Chac1	chr2
805	805	Atf4(+)	Herpud1	chr8
806	806	Atf4(+)	Trib3	chr2
807	807	Atf4(+)	Gars	chr6
808	808	Atf4(+)	Slc1a4	chr11
809	809	Atf4(+)	Ddit3	chr10
810	810	Atf4(+)	Pycr1	chr11
811	811	Atf4(+)	Cars	chr7
812	812	Atf4(+)	Nars	chr18
813	813	Atf4(+)	Nupr1	chr7
814	814	Atf4(+)	Tars	chr15
815	815	Atf4(+)	Asns	chr6
816	816	Atf4(+)	Aars	chr8
817	817	Atf4(+)	Pck2	chr14
818	818	Atf4(+)	Hax1	chr3
819	819	Atf4(+)	Hspa9	chr18
820	820	Atf4(+)	Lmo4	chr3
821	821	Atf4(+)	Gpt2	chr8
822	822	Atf4(+)	Iars	chr13
823	823	Atf4(+)	Gys1	chr7
824	824	Atf4(+)	Psat1	chr19
825	825	Atf4(+)	Lin54	chr5
826	826	Atf4(+)	Caprin1	chr2
827	827	Atf4(+)	Gm29683	chr7
828	828	Atf4(+)	Il6ra	chr3
829	829	Atf4(+)	Ndrg1	chr15
830	830	Atf4(+)	Psrc1	chr3
831	831	Atf4(+)	Mid1ip1	chrX
832	832	Atf4(+)	Ghitm	chr14
833	833	Atf4(+)	Slc7a1	chr5
834	834	Atf4(+)	Sesn2	chr4
835	835	Atf4(+)	Lars	chr18
836	836	Atf4(+)	Lonp1	chr17
837	837	Atf4(+)	Klf9	chr19
838	838	Atf4(+)	Gse1	chr8
839	839	Atf4(+)	Acsl1	chr8
840	840	Atf4(+)	Casz1	chr4
841	841	Atf4(+)	March5	chr19
842	842	Atf4(+)	Eef2	chr10
843	843	Atf4(+)	Pmaip1	chr18
844	844	Atf4(+)	Nfatc1	chr18
845	845	Atf4(+)	Zdhhc8	chr16
846	846	Atf4(+)	Nat10	chr2
847	847	Atf4(+)	Usp2	chr9
848	848	Atf4(+)	Smim10l1	chr6
849	849	Atf4(+)	Cenpe	chr3
850	850	Atf4(+)	Rps9	chr7
851	851	Atf4(+)	Tsc22d3	chrX
852	852	Atf4(+)	Eef1a1	chr9
853	853	Atf4(+)	Mapk6	chr9
854	854	Atf4(+)	Rhpn1	chr15
855	855	Atf4(+)	Gas5	chr1
856	856	Atf4(+)	Tcf3	chr10
857	857	Atf4(+)	Eif1	chr11
858	858	Atf4(+)	Gatc	chr5
859	859	Atf4(+)	Csnk1g2	chr10
860	860	Atf4(+)	Ifrd1	chr12
861	861	Atf4(+)	Rplp2	chr7
862	862	Atf4(+)	Eif3c	chr7
863	863	Atf4(+)	Fam50a	chrX
864	864	Atf4(+)	Rpl41	chr10
865	865	Atf4(+)	Slc25a39	chr11
866	866	Atf4(+)	Pear1	chr3
867	867	Atf4(+)	Dsc3	chr18
868	868	Atf4(+)	Slc6a9	chr4
869	869	Atf4(+)	Stc2	chr11
870	870	Atf4(+)	Fam60a	chr6
871	871	Atf4(+)	Cnppd1	chr1
872	872	Atf4(+)	Arl14ep	chr2
873	873	Atf4(+)	Fbxl3	chr14
874	874	Atf4(+)	Srsf2	chr11
875	875	Atf4(+)	Bbc3	chr7
876	876	Atf4(+)	Sf1	chr19
877	877	Atf4(+)	Slc7a3	chrX
878	878	Atf4(+)	Bmpr1b	chr3
879	879	Atf4(+)	Evi2a	chr11
880	880	Atf4(+)	Foxn3	chr12
881	881	Atf4(+)	Snhg5	chr9
882	882	Atf4(+)	Pfkfb3	chr2
883	883	Atf4(+)	Rplp1	chr9
884	884	Atf4(+)	Atf4	chr15
885	885	Atf4(+)	Ddit4	chr10
886	886	Atf4(+)	Gpc1	chr1
887	887	Atf4(+)	Cebpg	chr7
888	888	Atf4(+)	Sars	chr3
889	889	Atf4(+)	Inhbe	chr10
890	890	Atf4(+)	Sdha	chr13
891	891	Atf4(+)	Eprs	chr1
892	892	Atf4(+)	Mthfd2	chr6
893	893	Atf4(+)	Wars	chr12
894	894	Atf4(+)	Atf5	chr7
895	895	Atf4(+)	Nup62	chr7
896	896	Atf4(+)	Slc1a5	chr7
897	897	Atf4(+)	Ptpn11	chr5
898	898	Atf4(+)	Samd4	chr14
899	899	Atf4(+)	Phgdh	chr3
900	900	Atf4(+)	Rpl10	chrX
901	901	Atf4(+)	Atxn2l	chr7
902	902	Atf4(+)	Kif1a	chr1
903	903	Atf4(+)	Tfeb	chr17
904	904	Atf4(+)	Mthfd1l	chr10
905	905	Atf4(+)	Arhgef2	chr3
906	906	Atf4(+)	Zbtb7b	chr3
907	907	Atf4(+)	Rhbdd1	chr1
908	908	Atf4(+)	Psph	chr5
909	909	Atf4(+)	Afap1l2	chr19
910	910	Atf4(+)	Gm4737	chr16
911	911	Atf4(+)	Rps16	chr7
912	912	Atf4(+)	Alkbh5	chr11
913	913	Atf4(+)	Zfp423	chr8
914	914	Atf4(+)	Slc3a2	chr19
915	915	Atf4(+)	Hnrnpc	chr14
916	916	Atf4(+)	Xpot	chr10
917	917	Atf4(+)	Rab3gap1	chr1
918	918	Atf4(+)	Slc7a5	chr8
919	919	Atf4(+)	Qrich2	chr11
920	920	Atf4(+)	Eif2s2	chr2
921	921	Atf4(+)	Grb10	chr11
922	922	Atf4(+)	Zfp750	chr11
923	923	Atf4(+)	Eaf1	chr14
924	924	Atf4(+)	1700028E10Rik	chr5
925	925	Atf4(+)	Nox1	chrX
926	926	Atf4(+)	Zfyve9	chr4
927	927	Atf4(+)	Zbed3	chr13
928	928	Atf4(+)	Mga	chr2
929	929	Atf4(+)	Celsr2	chr3
930	930	Atf4(+)	Rnf114	chr2
931	931	Atf4(+)	Cntrl	chr2
932	932	Atf4(+)	Rbp4	chr19
933	933	Atf4(+)	Rtn3	chr19
934	934	Atf4(+)	Nmnat3	chr9
935	935	Atf4(+)	Cdc42bpg	chr19
936	936	Atf4(+)	Acsl4	chrX
937	937	Atf4(+)	Chrna2	chr14
938	938	Atf4(+)	Plagl1	chr10
939	939	Atf4(+)	Mdh1	chr11
940	940	Atf4(+)	Stbd1	chr5
941	941	Atf4(+)	Coro1c	chr5
942	942	Atf4(+)	Kmt5b	chr19
943	943	Atf4(+)	Pdap1	chr5
944	944	Atf4(+)	Filip1l	chr16
945	945	Atf4(+)	Casp14	chr10
946	946	Atf4(+)	Fosb	chr7
947	947	Atf4(+)	Atp6v0c	chr17
948	948	Atf4(+)	Slc16a1	chr3
949	949	Atf4(+)	Pkm	chr9
950	950	Atf4(+)	Mknk2	chr10
951	951	Atf4(+)	N4bp2l1	chr5
952	952	Atf4(+)	Pdxk	chr10
953	953	Atf4(+)	Triobp	chr15
954	954	Atf4(+)	Alx1	chr10
955	955	Atf4(+)	Ank	chr15
956	956	Atf4(+)	Chtop	chr3
957	957	Atf4(+)	Mterf1b	chr5
958	958	Atf4(+)	Bcorl1	chrX
959	959	Atf4(+)	Cuedc2	chr19
960	960	Atf4(+)	4833427G06Rik	chr9
961	961	Atf4(+)	Srsf6	chr2
962	962	Atf4(+)	Usp3	chr9
963	963	Atf4(+)	Tbc1d9b	chr11
964	964	Atf4(+)	Pcdh10	chr3
965	965	Atf4(+)	Sgtb	chr13
966	966	Atf4(+)	Ret	chr6
967	967	Atf4(+)	Snapc3	chr4
968	968	Atf4(+)	Rrs1	chr1
969	969	Atf4(+)	Etv6	chr6
970	970	Atf4(+)	Crebrf	chr17
971	971	Atf4(+)	Vps37c	chr19
972	972	Atf4(+)	Gosr2	chr11
973	973	Atf4(+)	Il12rb1	chr8
974	974	Atf4(+)	Gabpb1	chr2
975	975	Atf4(+)	Eif5	chr12
976	976	Atf4(+)	Snx33	chr9
977	977	Atf4(+)	Tjp3	chr10
978	978	Atf4(+)	Git2	chr5
979	979	Atf4(+)	Rpl13	chr8
980	980	Atf4(+)	Syce1	chr7
981	981	Atf4(+)	Usp36	chr11
982	982	Atf4(+)	Rpl7a	chr2
983	983	Atf4(+)	Ing3	chr6
984	984	Atf4(+)	Tnfrsf10b	chr14
985	985	Atf4(+)	Spop	chr11
986	986	Atf4(+)	Pdgfrb	chr18
987	987	Atf4(+)	Mapk8ip1	chr2
988	988	Atf4(+)	Rasgef1a	chr6
989	989	Atf4(+)	1110038B12Rik	chr17
990	990	Atf4(+)	Clmn	chr12
991	991	Atf4(+)	Gadd45a	chr6
992	992	Atf4(+)	Spag16	chr1
993	993	Atf4(+)	Gpbp1	chr13
994	994	Atf4(+)	Fndc7	chr3
995	995	Atf4(+)	Hnrnpa1	chr15
996	996	Atf4(+)	Jarid2	chr13
997	997	Atf4(+)	Arf1	chr11
998	998	Atf4(+)	Ccdc136	chr6
999	999	Atf4(+)	Exph5	chr9
1000	1000	Atf4(+)	Mapk11	chr15
1001	1001	Atf4(+)	Gm10635	chr9
1002	1002	Atf4(+)	Rarg	chr15
1003	1003	Atf4(+)	Nr3c1	chr18
1004	1004	Atf4(+)	Gpank1	chr17
1005	1005	Atf4(+)	Stxbp3-ps	chr19
1006	1006	Atf4(+)	Dscaml1	chr9
1007	1007	Atf4(+)	Hk2	chr6
1008	1008	Atf4(+)	Kcne2	chr16
1009	1009	Atf4(+)	Pygl	chr12
1010	1010	Atf4(+)	Clk3	chr9
1011	1011	Atf4(+)	Tbc1d23	chr16
1012	1012	Atf4(+)	Otub2	chr12
1013	1013	Atf6(+)	Rgs14	chr13
1014	1014	Atf6(+)	Avpi1	chr19
1015	1015	Atf6(+)	Ap3d1	chr10
1016	1016	Atf6(+)	Hbp1	chr12
1017	1017	Atf6(+)	Atf6	chr1
1018	1018	Atf6(+)	Rab3gap2	chr1
1019	1019	Atf6(+)	Dnajc25	chr4
1020	1020	Atf6(+)	Trim45	chr3
1021	1021	Atf6(+)	Gem	chr4
1022	1022	Atf6(+)	Tfdp2	chr9
1023	1023	Atf6(+)	Fam91a1	chr15
1024	1024	Atf6(+)	Krt75	chr15
1025	1025	Atf6(+)	Zc3h10	chr10
1026	1026	Atf6(+)	Lig4	chr8
1027	1027	Atf6(+)	Slc41a2	chr10
1028	1028	Atf6(+)	Zzef1	chr11
1029	1029	Atf6(+)	Mast3	chr8
1030	1030	Atf6(+)	Pip5k1a	chr3
1031	1031	Atf6(+)	Iqcd	chr5
1032	1032	Atf6(+)	Zw10	chr9
1033	1033	Atf6(+)	Amot	chrX
1034	1034	Atf6(+)	Hs3st5	chr10
1035	1035	Atf6b(+)	Zcchc7	chr4
1036	1036	Atf6b(+)	Mospd1	chrX
1037	1037	Atf6b(+)	Ppm1h	chr10
1038	1038	Atf6b(+)	Lpar1	chr4
1039	1039	Atf6b(+)	Ankrd12	chr17
1040	1040	Atf6b(+)	Hspa9	chr18
1041	1041	Atf6b(+)	Ccdc71l	chr12
1042	1042	Atf6b(+)	Sec23ip	chr7
1043	1043	Atf6b(+)	Klhl21	chr4
1044	1044	Atf6b(+)	Fbxo31	chr8
1045	1045	Atf6b(+)	Ppfia3	chr7
1046	1046	Atf6b(+)	Nfe2l1	chr11
1047	1047	Atf6b(+)	Dync1li2	chr8
1048	1048	Atf6b(+)	Smad1	chr8
1049	1049	Atf6b(+)	Desi2	chr1
1050	1050	Atf6b(+)	Ddit3	chr10
1051	1051	Bach2(+)	Hic1	chr11
1052	1052	Bach2(+)	Tle1	chr4
1053	1053	Bach2(+)	Ncdn	chr4
1054	1054	Bach2(+)	Vps13a	chr19
1055	1055	Bach2(+)	Cadm1	chr9
1056	1056	Bach2(+)	Msl1	chr11
1057	1057	Bach2(+)	Mfsd6	chr1
1058	1058	Bach2(+)	Shank2	chr7
1059	1059	Bach2(+)	Lrguk	chr6
1060	1060	Bach2(+)	Adap1	chr5
1061	1061	Bach2(+)	Trpm7	chr2
1062	1062	Bach2(+)	Wac	chr18
1063	1063	Barx1(+)	Dusp7	chr9
1064	1064	Barx1(+)	Fst	chr13
1065	1065	Barx1(+)	Cebpa	chr7
1066	1066	Barx1(+)	Trip10	chr17
1067	1067	Barx1(+)	Gm5868	chr5
1068	1068	Barx1(+)	Hoxa9	chr6
1069	1069	Batf(+)	Srpx2	chrX
1070	1070	Batf(+)	Capsl	chr15
1071	1071	Batf(+)	Plekha5	chr6
1072	1072	Batf(+)	Runx1t1	chr4
1073	1073	Batf(+)	Tcp11	chr17
1074	1074	Batf(+)	Kif1b	chr4
1075	1075	Batf(+)	Scrn1	chr6
1076	1076	Batf(+)	Ccng2	chr5
1077	1077	Batf(+)	Tll1	chr8
1078	1078	Batf(+)	Fign	chr2
1079	1079	Batf(+)	Ncoa7	chr10
1080	1080	Batf(+)	4930512J16Rik	chr6
1081	1081	Batf(+)	Slc16a4	chr3
1082	1082	Batf(+)	Rfx3	chr19
1083	1083	Batf(+)	Atxn1	chr13
1084	1084	Batf(+)	Rab28	chr5
1085	1085	Batf(+)	Trim45	chr3
1086	1086	Bcl11a(+)	Lhpp	chr7
1087	1087	Bcl11a(+)	Shtn1	chr19
1088	1088	Bcl11a(+)	Erc2	chr14
1089	1089	Bcl11a(+)	Bcl11a	chr11
1090	1090	Bcl11a(+)	Fgf8	chr19
1091	1091	Bcl11a(+)	Cdh10	chr15
1092	1092	Bcl11a(+)	Mkl2	chr16
1093	1093	Bcl11a(+)	Gbx2	chr1
1094	1094	Bcl11a(+)	Nova2	chr7
1095	1095	Bcl11a(+)	Stat5a	chr11
1096	1096	Bcl11a(+)	Ttbk1	chr17
1097	1097	Bcl11a(+)	Snph	chr2
1098	1098	Bcl11a(+)	Tpbgl	chr7
1099	1099	Bcl11a(+)	Maz	chr7
1100	1100	Bcl6(+)	Fbn1	chr2
1101	1101	Bcl6(+)	Grid2	chr6
1102	1102	Bcl6(+)	Sgip1	chr4
1103	1103	Bcl6(+)	Zfp608	chr18
1104	1104	Bcl6(+)	Atxn1	chr13
1105	1105	Bcl6(+)	Itpkb	chr1
1106	1106	Bcl6(+)	Nfic	chr10
1107	1107	Bcl6(+)	Igfbp4	chr11
1108	1108	Bcl6(+)	Hivep2	chr10
1109	1109	Bcl6(+)	Gli3	chr13
1110	1110	Bcl6(+)	Med13	chr11
1111	1111	Bcl6(+)	Trib2	chr12
1112	1112	Bcl6(+)	Id3	chr4
1113	1113	Bcl6(+)	Rora	chr9
1114	1114	Bcl6(+)	Cdh10	chr15
1115	1115	Bcl6(+)	Tcf12	chr9
1116	1116	Bcl6(+)	Pth1r	chr9
1117	1117	Bcl6(+)	Fbxo11	chr17
1118	1118	Bcl6(+)	Ctnnd1	chr2
1119	1119	Bcl6(+)	Cdx2	chr5
1120	1120	Bcl6(+)	Arhgdib	chr6
1121	1121	Bcl6(+)	Hdac9	chr12
1122	1122	Bcl6(+)	Bmpr2	chr1
1123	1123	Bcl6(+)	Col9a1	chr1
1124	1124	Bcl6(+)	Fndc3b	chr3
1125	1125	Bcl6(+)	Rspo3	chr10
1126	1126	Bcl6(+)	Tpbg	chr9
1127	1127	Bcl6(+)	Sptbn1	chr11
1128	1128	Bcl6(+)	Slc7a11	chr3
1129	1129	Bcl6(+)	Tead1	chr7
1130	1130	Bcl6(+)	Twist1	chr12
1131	1131	Bcl6(+)	Hoxc6	chr15
1132	1132	Bcl6(+)	Sash1	chr10
1133	1133	Bcl6(+)	Il11ra1	chr4
1134	1134	Bcl6(+)	Pdgfra	chr5
1135	1135	Bcl6(+)	Clcf1	chr19
1136	1136	Bcl6(+)	Klf5	chr14
1137	1137	Bcl6(+)	Pclo	chr5
1138	1138	Bcl6(+)	P3h3	chr6
1139	1139	Bcl6(+)	Itgb6	chr2
1140	1140	Bcl6(+)	Cdkn1b	chr6
1141	1141	Bcl6(+)	Bcl6	chr16
1142	1142	Bcl6(+)	Msx1	chr5
1143	1143	Bcl6(+)	Gpc6	chr14
1144	1144	Bcl6(+)	Mir99ahg	chr16
1145	1145	Bcl6(+)	Rab11fip1	chr8
1146	1146	Bcl6(+)	Zmiz1	chr14
1147	1147	Bcl6(+)	Tnrc18	chr5
1148	1148	Bcl6(+)	2610307P16Rik	chr13
1149	1149	Bcl6(+)	Ank	chr15
1150	1150	Bcl6(+)	Rhoq	chr17
1151	1151	Bcl6(+)	Col4a5	chrX
1152	1152	Bcl6(+)	H1f0	chr15
1153	1153	Bcl6(+)	Cldn15	chr5
1154	1154	Bcl6(+)	Cald1	chr6
1155	1155	Bcl6(+)	Lrrc17	chr5
1156	1156	Bcl6(+)	Malat1	chr19
1157	1157	Bcl6(+)	Ednrb	chr14
1158	1158	Bcl6(+)	Eva1a	chr6
1159	1159	Bcl6(+)	Hist1h1c	chr13
1160	1160	Bcl6(+)	Tril	chr6
1161	1161	Bcl6(+)	Ugt1a7c	chr1
1162	1162	Bcl6(+)	Lpgat1	chr1
1163	1163	Bcl6(+)	Penk	chr4
1164	1164	Bcl6(+)	Tgfbr3	chr5
1165	1165	Bcl6(+)	Igfbp3	chr11
1166	1166	Bcl6(+)	Nucb1	chr7
1167	1167	Bcl6(+)	Pip5k1a	chr3
1168	1168	Bcl6(+)	Igip	chr18
1169	1169	Bcl6(+)	Spats2l	chr1
1170	1170	Bcl6(+)	Adamts4	chr1
1171	1171	Bcl6(+)	Egr2	chr10
1172	1172	Bcl6(+)	Pcdhgc3	chr18
1173	1173	Bcl6(+)	Adamts1	chr16
1174	1174	Bcl6(+)	Prnp	chr2
1175	1175	Bcl6(+)	Ube2h	chr6
1176	1176	Bcl6(+)	Ltbr	chr6
1177	1177	Bcl6(+)	Slc5a7	chr17
1178	1178	Bcl6(+)	Col10a1	chr10
1179	1179	Bcl6(+)	Fat4	chr3
1180	1180	Bcl6(+)	Ikzf4	chr10
1181	1181	Bcl6(+)	2700069I18Rik	chr3
1182	1182	Bcl6(+)	B130024G19Rik	chr7
1183	1183	Bcl6(+)	Ikbke	chr1
1184	1184	Bcl6(+)	Ppbp	chr5
1185	1185	Bcl6(+)	Pmp22	chr11
1186	1186	Bcl6(+)	Gldn	chr9
1187	1187	Bcl6(+)	Picalm	chr7
1188	1188	Bcl6(+)	Lama4	chr10
1189	1189	Bclaf1(+)	Nr1h2	chr7
1190	1190	Bclaf1(+)	Atg16l1	chr1
1191	1191	Bclaf1(+)	Tnpo3	chr6
1192	1192	Bclaf1(+)	Zfp408	chr2
1193	1193	Bclaf1(+)	Chordc1	chr9
1194	1194	Bclaf1(+)	Supt16	chr14
1195	1195	Bclaf1(+)	Fam91a1	chr15
1196	1196	Bclaf1(+)	Mcrs1	chr15
1197	1197	Bclaf1(+)	Trp53rka	chr2
1198	1198	Bclaf1(+)	Topbp1	chr9
1199	1199	Bclaf1(+)	Psma6	chr12
1200	1200	Bclaf1(+)	Eif3d	chr15
1201	1201	Bclaf1(+)	Ssbp1	chr6
1202	1202	Bclaf1(+)	Eif1ad	chr19
1203	1203	Bclaf1(+)	Apex2	chrX
1204	1204	Bclaf1(+)	Sdad1	chr5
1205	1205	Bclaf1(+)	Dph2	chr4
1206	1206	Bclaf1(+)	Strap	chr6
1207	1207	Bclaf1(+)	Ddx50	chr10
1208	1208	Bclaf1(+)	Nup107	chr10
1209	1209	Bclaf1(+)	Ppig	chr2
1210	1210	Bclaf1(+)	Rpl41	chr10
1211	1211	Bclaf1(+)	Psmc2	chr5
1212	1212	Bclaf1(+)	Ccdc137	chr11
1213	1213	Bclaf1(+)	Dnajc2	chr5
1214	1214	Bclaf1(+)	Zdhhc6	chr19
1215	1215	Bclaf1(+)	Ftsj3	chr11
1216	1216	Bclaf1(+)	Mrpl28	chr17
1217	1217	Bclaf1(+)	Aatf	chr11
1218	1218	Bclaf1(+)	Hcar1	chr5
1219	1219	Bclaf1(+)	Zfp780b	chr7
1220	1220	Bclaf1(+)	Rtel1	chr2
1221	1221	Bclaf1(+)	Dpy19l3	chr7
1222	1222	Bclaf1(+)	Rbm45	chr2
1223	1223	Bclaf1(+)	Ccdc91	chr6
1224	1224	Bclaf1(+)	Dnah7a	chr1
1225	1225	Bclaf1(+)	Bclaf1	chr10
1226	1226	Bclaf1(+)	Rpl8	chr15
1227	1227	Bclaf1(+)	Ncbp2	chr16
1228	1228	Bclaf1(+)	Jade1	chr3
1229	1229	Bclaf1(+)	Ttc30a2	chr2
1230	1230	Bclaf1(+)	Cetn3	chr13
1231	1231	Bclaf1(+)	Hnrnpa2b1	chr6
1232	1232	Bclaf1(+)	Sigmar1	chr4
1233	1233	Bclaf1(+)	Otud4	chr8
1234	1234	Bclaf1(+)	Hspa9	chr18
1235	1235	Bclaf1(+)	Dffb	chr4
1236	1236	Bclaf1(+)	Dhx15	chr5
1237	1237	Bclaf1(+)	Usp36	chr11
1238	1238	Bclaf1(+)	Hspa4l	chr3
1239	1239	Bclaf1(+)	Tmx1	chr12
1240	1240	Bclaf1(+)	Eif4e	chr3
1241	1241	Bclaf1(+)	Hnrnpk	chr13
1242	1242	Bclaf1(+)	Trib3	chr2
1243	1243	Bclaf1(+)	Nup153	chr13
1244	1244	Bclaf1(+)	Ankrd49	chr9
1245	1245	Bclaf1(+)	Lef1	chr3
1246	1246	Bclaf1(+)	Supt3	chr17
1247	1247	Bclaf1(+)	Rpl29	chr9
1248	1248	Bclaf1(+)	Csnk1a1	chr18
1249	1249	Bclaf1(+)	Cul2	chr18
1250	1250	Bclaf1(+)	Igsf5	chr16
1251	1251	Bclaf1(+)	Ptch1	chr13
1252	1252	Bclaf1(+)	Gabrb1	chr5
1253	1253	Bclaf1(+)	Cfdp1	chr8
1254	1254	Bclaf1(+)	Pfn1	chr11
1255	1255	Bclaf1(+)	Pin1	chr9
1256	1256	Bclaf1(+)	Atrx	chrX
1257	1257	Bclaf1(+)	Rad23b	chr4
1258	1258	Bclaf1(+)	Armc8	chr9
1259	1259	Bclaf1(+)	Rbm25	chr12
1260	1260	Bclaf1(+)	Denr	chr5
1261	1261	Bclaf1(+)	Stard13	chr5
1262	1262	Bclaf1(+)	Ipo11	chr13
1263	1263	Bclaf1(+)	Sae1	chr7
1264	1264	Bclaf1(+)	Pitpnb	chr5
1265	1265	Bclaf1(+)	Mdc1	chr17
1266	1266	Bclaf1(+)	Cpne5	chr17
1267	1267	Bclaf1(+)	Cuedc2	chr19
1268	1268	Bclaf1(+)	Mettl5	chr2
1269	1269	Bclaf1(+)	Pdia6	chr12
1270	1270	Bclaf1(+)	Ccdc15	chr9
1271	1271	Bclaf1(+)	Gpn3	chr5
1272	1272	Bclaf1(+)	Arl6ip6	chr2
1273	1273	Bclaf1(+)	Eif4g2	chr7
1274	1274	Bclaf1(+)	Skp1a	chr11
1275	1275	Bclaf1(+)	Slc30a10	chr1
1276	1276	Bclaf1(+)	Lypla1	chr1
1277	1277	Bclaf1(+)	Sort1	chr3
1278	1278	Bclaf1(+)	Hacd3	chr9
1279	1279	Bclaf1(+)	Zdhhc16	chr19
1280	1280	Bclaf1(+)	Zfr	chr15
1281	1281	Bclaf1(+)	Cnot9	chr1
1282	1282	Bclaf1(+)	Zfp281	chr1
1283	1283	Bclaf1(+)	Ccnt2	chr1
1284	1284	Bclaf1(+)	S1pr2	chr9
1285	1285	Bclaf1(+)	Ktn1	chr14
1286	1286	Bclaf1(+)	Ddx39	chr8
1287	1287	Bclaf1(+)	Coa6	chr8
1288	1288	Bclaf1(+)	Srsf6	chr2
1289	1289	Bclaf1(+)	Gal3st3	chr19
1290	1290	Bclaf1(+)	Zc3h7b	chr15
1291	1291	Bclaf1(+)	Rad50	chr11
1292	1292	Bclaf1(+)	Far1	chr7
1293	1293	Bclaf1(+)	Dusp7	chr9
1294	1294	Bclaf1(+)	Fgf15	chr7
1295	1295	Bclaf1(+)	Luc7l3	chr11
1296	1296	Bclaf1(+)	Nsd1	chr13
1297	1297	Bclaf1(+)	Arhgef25	chr10
1298	1298	Bclaf1(+)	Tacc3	chr5
1299	1299	Bclaf1(+)	Fam120a	chr13
1300	1300	Bclaf1(+)	Slc22a7	chr17
1301	1301	Bclaf1(+)	Srd5a2	chr17
1302	1302	Bclaf1(+)	Ppp4r3a	chr12
1303	1303	Bclaf1(+)	Zfp638	chr6
1304	1304	Bclaf1(+)	Ubap1l	chr9
1305	1305	Bclaf1(+)	Abce1	chr8
1306	1306	Bhlhe40(+)	Cnppd1	chr1
1307	1307	Bhlhe40(+)	Crebrf	chr17
1308	1308	Bhlhe40(+)	Mcoln1	chr8
1309	1309	Bhlhe40(+)	Gabarap	chr11
1310	1310	Bhlhe40(+)	Ctsa	chr2
1311	1311	Bhlhe40(+)	Gns	chr10
1312	1312	Bhlhe40(+)	Arpc5	chr1
1313	1313	Bhlhe40(+)	Rgl1	chr1
1314	1314	Bhlhe40(+)	Arhgap12	chr18
1315	1315	Bhlhe40(+)	Gba	chr3
1316	1316	Bhlhe40(+)	Bhlhe40	chr6
1317	1317	Bhlhe40(+)	Dctn4	chr18
1318	1318	Bhlhe40(+)	Rreb1	chr13
1319	1319	Bhlhe40(+)	Cln3	chr7
1320	1320	Bhlhe40(+)	Tpp1	chr7
1321	1321	Bhlhe40(+)	Vps11	chr9
1322	1322	Bhlhe40(+)	Pld3	chr7
1323	1323	Bhlhe40(+)	Washc2	chr6
1324	1324	Bhlhe40(+)	Itga6	chr2
1325	1325	Bhlhe40(+)	Slc35f6	chr5
1326	1326	Bhlhe40(+)	Kat5	chr19
1327	1327	Bhlhe40(+)	Slc38a7	chr8
1328	1328	Bhlhe40(+)	Atp6v0c	chr17
1329	1329	Bhlhe40(+)	Dusp1	chr17
1330	1330	Bhlhe40(+)	Fnip1	chr11
1331	1331	Bhlhe40(+)	Nckap1	chr2
1332	1332	Bhlhe40(+)	Stx6	chr1
1333	1333	Bhlhe40(+)	Pip5k1a	chr3
1334	1334	Bhlhe40(+)	Runx1	chr16
1335	1335	Bhlhe40(+)	Neurl2	chr2
1336	1336	Bhlhe40(+)	Atp6v1h	chr1
1337	1337	Bhlhe40(+)	Cystm1	chr18
1338	1338	Bhlhe40(+)	Arl8b	chr6
1339	1339	Bhlhe40(+)	Dip2b	chr15
1340	1340	Bhlhe40(+)	Gnptg	chr17
1341	1341	Bhlhe40(+)	Bex3	chrX
1342	1342	Bhlhe40(+)	Ly96	chr1
1343	1343	Bhlhe40(+)	Pdcd6ip	chr9
1344	1344	Bhlhe40(+)	Alg1	chr16
1345	1345	Bhlhe40(+)	Acox1	chr11
1346	1346	Bhlhe40(+)	Wbp2	chr11
1347	1347	Bhlhe40(+)	Tada1	chr1
1348	1348	Bhlhe40(+)	Mfsd11	chr11
1349	1349	Bhlhe40(+)	Atp6v1g1	chr4
1350	1350	Bhlhe40(+)	Fabp3	chr4
1351	1351	Bhlhe40(+)	Atp6v0b	chr4
1352	1352	Bhlhe40(+)	Mef2a	chr7
1353	1353	Bhlhe40(+)	Brox	chr1
1354	1354	Bhlhe40(+)	Atp6v1d	chr12
1355	1355	Bhlhe40(+)	Arhgef5	chr6
1356	1356	Bhlhe40(+)	Atp6ap1	chrX
1357	1357	Bhlhe40(+)	Insig1	chr5
1358	1358	Bhlhe40(+)	Sumf1	chr6
1359	1359	Bhlhe40(+)	App	chr16
1360	1360	Bhlhe40(+)	Bnip3l	chr14
1361	1361	Bhlhe40(+)	Kdm6a	chrX
1362	1362	Bhlhe40(+)	Adam10	chr9
1363	1363	Bhlhe40(+)	Map1lc3b	chr8
1364	1364	Bhlhe40(+)	Lamtor3	chr3
1365	1365	Bhlhe40(+)	Rab27a	chr9
1366	1366	Bhlhe40(+)	Orai1	chr5
1367	1367	Bhlhe40(+)	Fhl2	chr1
1368	1368	Bhlhe40(+)	Vma21	chrX
1369	1369	Bhlhe40(+)	Crb3	chr17
1370	1370	Bhlhe40(+)	Jun	chr4
1371	1371	Bhlhe40(+)	Sptbn1	chr11
1372	1372	Bhlhe40(+)	Ctns	chr11
1373	1373	Bhlhe40(+)	Atxn3	chr12
1374	1374	Bhlhe40(+)	Lmbrd1	chr1
1375	1375	Bhlhe40(+)	Ddr1	chr17
1376	1376	Bhlhe40(+)	Rcan1	chr16
1377	1377	Bhlhe40(+)	Slc38a4	chr15
1378	1378	Bhlhe40(+)	Vps37b	chr5
1379	1379	Bhlhe40(+)	Nagpa	chr16
1380	1380	Bhlhe40(+)	Ubxn4	chr1
1381	1381	Bhlhe40(+)	Glmp	chr3
1382	1382	Bhlhe40(+)	Fuca2	chr10
1383	1383	Bhlhe40(+)	Slco1c1	chr6
1384	1384	Bhlhe40(+)	6430548M08Rik	chr8
1385	1385	Bhlhe40(+)	Dhx32	chr7
1386	1386	Bhlhe40(+)	Ppp1r3c	chr19
1387	1387	Bhlhe40(+)	Depdc1a	chr3
1388	1388	Bhlhe40(+)	Bhlhe41	chr6
1389	1389	Bhlhe40(+)	Tceal9	chrX
1390	1390	Bhlhe40(+)	Tcn2	chr11
1391	1391	Bhlhe40(+)	Noa1	chr5
1392	1392	Bhlhe40(+)	Zfyve1	chr12
1393	1393	Bhlhe40(+)	Chmp2b	chr16
1394	1394	Bhlhe40(+)	Myl3	chr9
1395	1395	Bhlhe40(+)	Anln	chr9
1396	1396	Bhlhe40(+)	Btbd7	chr12
1397	1397	Bhlhe40(+)	Rlf	chr4
1398	1398	Bhlhe40(+)	Fam50a	chrX
1399	1399	Bhlhe40(+)	Oser1	chr2
1400	1400	Bhlhe40(+)	Rab5b	chr10
1401	1401	Bhlhe40(+)	Stk17b	chr1
1402	1402	Bhlhe40(+)	Slc20a1	chr2
1403	1403	Bhlhe40(+)	Sc5d	chr9
1404	1404	Bhlhe40(+)	Esrp2	chr8
1405	1405	Bhlhe40(+)	Ctsd	chr7
1406	1406	Bhlhe40(+)	Smad7	chr18
1407	1407	Bhlhe40(+)	Abcb6	chr1
1408	1408	Bhlhe40(+)	Tollip	chr7
1409	1409	Bhlhe40(+)	Hoxa1	chr6
1410	1410	Bhlhe40(+)	Rbm47	chr5
1411	1411	Bhlhe40(+)	Myl12a	chr17
1412	1412	Bhlhe40(+)	Cdk20	chr13
1413	1413	Bhlhe40(+)	Dpcr1	chr17
1414	1414	Bhlhe40(+)	Rab31	chr17
1415	1415	Bhlhe40(+)	Klf10	chr15
1416	1416	Bhlhe40(+)	Tmed10	chr12
1417	1417	Bhlhe40(+)	Has2	chr15
1418	1418	Bhlhe40(+)	Klf6	chr13
1419	1419	Bhlhe40(+)	Pard6b	chr2
1420	1420	Bhlhe40(+)	D430019H16Rik	chr12
1421	1421	Bhlhe40(+)	Tmsb4x	chrX
1422	1422	Bhlhe40(+)	Tbc1d20	chr2
1423	1423	Bhlhe40(+)	Pgap2	chr7
1424	1424	Bhlhe40(+)	S100a14	chr3
1425	1425	Bhlhe40(+)	Arf6	chr12
1426	1426	Bhlhe40(+)	Hmox1	chr8
1427	1427	Bhlhe40(+)	Fbxl5	chr5
1428	1428	Bhlhe40(+)	Csrp1	chr1
1429	1429	Bhlhe40(+)	Gse1	chr8
1430	1430	Bhlhe40(+)	Cgn	chr3
1431	1431	Bhlhe40(+)	Cd63	chr10
1432	1432	Bhlhe40(+)	Xpnpep1	chr19
1433	1433	Bhlhe40(+)	Ppp1r13l	chr7
1434	1434	Bhlhe40(+)	Laptm4b	chr15
1435	1435	Bhlhe40(+)	Vapa	chr17
1436	1436	Bhlhe40(+)	Hk2	chr6
1437	1437	Bhlhe40(+)	Cldn7	chr11
1438	1438	Bhlhe40(+)	Lsr	chr7
1439	1439	Bhlhe40(+)	2610528J11Rik	chr4
1440	1440	Bhlhe40(+)	Jup	chr11
1441	1441	Bhlhe40(+)	Galnt3	chr2
1442	1442	Bhlhe40(+)	Lama3	chr18
1443	1443	Bhlhe40(+)	Ubtd1	chr19
1444	1444	Bhlhe40(+)	Pdlim2	chr14
1445	1445	Bhlhe40(+)	Krt19	chr11
1446	1446	Bhlhe40(+)	Lnx1	chr5
1447	1447	Bhlhe40(+)	Cd2ap	chr17
1448	1448	Bhlhe40(+)	Lrrc1	chr9
1449	1449	Bhlhe40(+)	Lypd6b	chr2
1450	1450	Bhlhe40(+)	Vamp8	chr6
1451	1451	Bhlhe40(+)	Rassf7	chr7
1452	1452	Bhlhe40(+)	Plxnb1	chr9
1453	1453	Bhlhe40(+)	Il17c	chr8
1454	1454	Bhlhe40(+)	Myo5b	chr18
1455	1455	Bhlhe40(+)	Cnksr1	chr4
1456	1456	Bhlhe40(+)	Grhl3	chr4
1457	1457	Bhlhe40(+)	Mtus1	chr8
1458	1458	Bhlhe40(+)	Ppl	chr16
1459	1459	Bhlhe40(+)	Llgl2	chr11
1460	1460	Bhlhe40(+)	Cdh1	chr8
1461	1461	Bhlhe40(+)	Blnk	chr19
1462	1462	Bhlhe40(+)	Alas1	chr9
1463	1463	Bhlhe40(+)	Tmem159	chr7
1464	1464	Bhlhe40(+)	Fxyd4	chr6
1465	1465	Bhlhe40(+)	Ccdc120	chrX
1466	1466	Bhlhe40(+)	Krt7	chr15
1467	1467	Bhlhe40(+)	Rhog	chr7
1468	1468	Bhlhe40(+)	Tgm1	chr14
1469	1469	Bhlhe40(+)	Ocln	chr13
1470	1470	Bhlhe40(+)	Tuba4a	chr1
1471	1471	Bhlhe40(+)	Dedd2	chr7
1472	1472	Bhlhe40(+)	Wnt7b	chr15
1473	1473	Bhlhe40(+)	Rin3	chr12
1474	1474	Bhlhe40(+)	Krt8	chr15
1475	1475	Bhlhe40(+)	Fos	chr12
1476	1476	Bhlhe40(+)	Il23a	chr10
1477	1477	Bhlhe40(+)	F2rl1	chr13
1478	1478	Bhlhe40(+)	Mst1r	chr9
1479	1479	Bhlhe40(+)	Nectin4	chr1
1480	1480	Bhlhe40(+)	Sema3b	chr9
1481	1481	Bhlhe40(+)	Dstn	chr2
1482	1482	Bhlhe40(+)	Mef2d	chr3
1483	1483	Bhlhe40(+)	Ano1	chr7
1484	1484	Bhlhe40(+)	Cxadr	chr16
1485	1485	Bhlhe40(+)	Triobp	chr15
1486	1486	Bhlhe40(+)	Dsp	chr13
1487	1487	Bhlhe40(+)	2900026A02Rik	chr5
1488	1488	Bhlhe40(+)	Tacstd2	chr6
1489	1489	Bhlhe40(+)	Cdcp1	chr9
1490	1490	Bhlhe40(+)	Isg20	chr7
1491	1491	Bhlhe40(+)	Sdcbp2	chr2
1492	1492	Bhlhe40(+)	Furin	chr7
1493	1493	Bhlhe40(+)	Ripk4	chr16
1494	1494	Bhlhe40(+)	Anxa2	chr9
1495	1495	Bhlhe40(+)	Nedd4l	chr18
1496	1496	Bhlhe40(+)	Cldn6	chr17
1497	1497	Bhlhe40(+)	2310030G06Rik	chr9
1498	1498	Bhlhe40(+)	Rassf6	chr5
1499	1499	Bhlhe40(+)	St14	chr9
1500	1500	Bhlhe40(+)	Npepps	chr11
1501	1501	Bhlhe40(+)	Chchd7	chr4
1502	1502	Bhlhe40(+)	Map3k8	chr18
1503	1503	Bhlhe40(+)	Tns4	chr11
1504	1504	Bhlhe40(+)	Eps8l1	chr7
1505	1505	Bhlhe40(+)	Slc6a12	chr6
1506	1506	Bhlhe40(+)	Adat3	chr10
1507	1507	Bhlhe40(+)	Tmem51	chr4
1508	1508	Bhlhe40(+)	Pkp3	chr7
1509	1509	Bhlhe40(+)	Tjp2	chr19
1510	1510	Bhlhe40(+)	Mark2	chr19
1511	1511	Bhlhe40(+)	Bag5	chr12
1512	1512	Bhlhe40(+)	Atg9b	chr5
1513	1513	Bhlhe40(+)	Mgst3	chr1
1514	1514	Bhlhe40(+)	Lrrc8d	chr5
1515	1515	Bhlhe40(+)	Polr3d	chr14
1516	1516	Bhlhe40(+)	Adgrg1	chr8
1517	1517	Bhlhe40(+)	Gpc3	chrX
1518	1518	Bhlhe40(+)	Tfcp2l1	chr1
1519	1519	Bhlhe40(+)	Prdm1	chr10
1520	1520	Bhlhe40(+)	Ttc13	chr8
1521	1521	Bhlhe40(+)	Tpbg	chr9
1522	1522	Bhlhe40(+)	Lypd3	chr7
1523	1523	Bhlhe40(+)	Tmem154	chr3
1524	1524	Bhlhe40(+)	F11r	chr1
1525	1525	Bhlhe40(+)	Mapk13	chr17
1526	1526	Bhlhe40(+)	Lrrc8a	chr2
1527	1527	Bhlhe40(+)	Mbp	chr18
1528	1528	Bhlhe40(+)	Ube2h	chr6
1529	1529	Bhlhe40(+)	Eno2	chr6
1530	1530	Bhlhe40(+)	Fam83g	chr11
1531	1531	Bhlhe40(+)	Tsc22d3	chrX
1532	1532	Bhlhe40(+)	Stx5a	chr19
1533	1533	Bhlhe40(+)	Map1lc3a	chr2
1534	1534	Bhlhe40(+)	Nudt18	chr14
1535	1535	Bhlhe40(+)	Cry1	chr10
1536	1536	Bhlhe40(+)	Arf4	chr14
1537	1537	Bhlhe40(+)	Wsb2	chr5
1538	1538	Bhlhe40(+)	Dlg1	chr16
1539	1539	Bhlhe40(+)	Cxcl16	chr11
1540	1540	Bhlhe40(+)	Socs5	chr17
1541	1541	Bhlhe40(+)	Taf1	chrX
1542	1542	Bhlhe40(+)	Gna13	chr11
1543	1543	Bhlhe40(+)	Kcnh4	chr11
1544	1544	Bhlhe40(+)	Cers6	chr2
1545	1545	Bhlhe40(+)	Flt1	chr5
1546	1546	Bhlhe40(+)	Akirin1	chr4
1547	1547	Bhlhe40(+)	Golph3	chr15
1548	1548	Bhlhe40(+)	Rela	chr19
1549	1549	Bhlhe40(+)	Pafah1b1	chr11
1550	1550	Bhlhe40(+)	Wsb1	chr11
1551	1551	Bhlhe40(+)	Nck1	chr9
1552	1552	Bhlhe40(+)	Aldoa	chr7
1553	1553	Bhlhe40(+)	Arhgef28	chr13
1554	1554	Bhlhe40(+)	Sult4a1	chr15
1555	1555	Bhlhe40(+)	Alkbh5	chr11
1556	1556	Bhlhe40(+)	Plk2	chr13
1557	1557	Bhlhe40(+)	Mxd1	chr6
1558	1558	Bhlhe40(+)	Stxbp3	chr3
1559	1559	Bhlhe40(+)	Sgsm1	chr5
1560	1560	Bhlhe40(+)	Ddx28	chr8
1561	1561	Bhlhe40(+)	Hs3st3a1	chr11
1562	1562	Bhlhe40(+)	Creb3l2	chr6
1563	1563	Bhlhe40(+)	Gabarapl1	chr6
1564	1564	Bhlhe40(+)	Ift57	chr16
1565	1565	Bhlhe40(+)	Daam1	chr12
1566	1566	Bhlhe40(+)	Arl4d	chr11
1567	1567	Bhlhe40(+)	Sox6	chr7
1568	1568	Bhlhe40(+)	Pacs2	chr12
1569	1569	Bhlhe40(+)	Plpp5	chr8
1570	1570	Bhlhe40(+)	Myl6	chr10
1571	1571	Bhlhe40(+)	Zc3h18	chr8
1572	1572	Bhlhe40(+)	Cmip	chr8
1573	1573	Bhlhe40(+)	Btg1	chr10
1574	1574	Bhlhe40(+)	Mapk6	chr9
1575	1575	Bhlhe40(+)	Osbpl9	chr4
1576	1576	Bhlhe40(+)	Neu1	chr17
1577	1577	Bhlhe40(+)	Slc25a25	chr2
1578	1578	Bhlhe40(+)	Cldn3	chr5
1579	1579	Bhlhe40(+)	Cltb	chr13
1580	1580	Bhlhe40(+)	Mnt	chr11
1581	1581	Bhlhe40(+)	Nuak2	chr1
1582	1582	Bhlhe40(+)	Emilin2	chr17
1583	1583	Bhlhe40(+)	Llgl1	chr11
1584	1584	Bhlhe40(+)	Dhrs9	chr2
1585	1585	Bhlhe40(+)	Foxc2	chr8
1586	1586	Bhlhe40(+)	Dnase1l3	chr14
1587	1587	Bhlhe40(+)	Tor1aip2	chr1
1588	1588	Bhlhe40(+)	Fam76a	chr4
1589	1589	Bhlhe40(+)	Gm3696	chr14
1590	1590	Bhlhe40(+)	Sptlc2	chr12
1591	1591	Bhlhe40(+)	Nedd9	chr13
1592	1592	Bhlhe40(+)	Aldoc	chr11
1593	1593	Bhlhe40(+)	Ccdc32	chr2
1594	1594	Bhlhe40(+)	Dusp4	chr8
1595	1595	Bhlhe40(+)	S100a6	chr3
1596	1596	Bhlhe40(+)	Smpdl3a	chr10
1597	1597	Bhlhe40(+)	Plbd1	chr6
1598	1598	Bhlhe40(+)	Bdh2	chr3
1599	1599	Bhlhe40(+)	Asap1	chr15
1600	1600	Bhlhe40(+)	Cstb	chr10
1601	1601	Bhlhe40(+)	Sorbs3	chr14
1602	1602	Bhlhe40(+)	Tjp3	chr10
1603	1603	Bhlhe40(+)	Bsg	chr10
1604	1604	Bhlhe40(+)	Tor3a	chr1
1605	1605	Bhlhe40(+)	Tmprss13	chr9
1606	1606	Bhlhe40(+)	Lzts2	chr19
1607	1607	Bhlhe40(+)	Ypel5	chr17
1608	1608	Bhlhe40(+)	Tsc22d1	chr14
1609	1609	Bhlhe40(+)	Atp6v1b2	chr8
1610	1610	Bhlhe40(+)	Lipg	chr18
1611	1611	Bhlhe40(+)	Sprr1a	chr3
1612	1612	Bhlhe40(+)	Gm14137	chr2
1613	1613	Bhlhe40(+)	Nhsl1	chr10
1614	1614	Bhlhe40(+)	Ier3	chr17
1615	1615	Bhlhe40(+)	Krt17	chr11
1616	1616	Bhlhe40(+)	Osbpl5	chr7
1617	1617	Bhlhe40(+)	Klk12	chr7
1618	1618	Bhlhe40(+)	Slc16a5	chr11
1619	1619	Bhlhe40(+)	Gm8883	chr1
1620	1620	Bhlhe40(+)	Desi1	chr15
1621	1621	Bhlhe40(+)	Tmem127	chr2
1622	1622	Bhlhe40(+)	Tmem135	chr7
1623	1623	Bhlhe40(+)	Stam	chr2
1624	1624	Bhlhe40(+)	Emc3	chr6
1625	1625	Bhlhe40(+)	Stxbp2	chr8
1626	1626	Bhlhe40(+)	Atl2	chr17
1627	1627	Bhlhe40(+)	Slc5a6	chr5
1628	1628	Bhlhe40(+)	Ppfibp1	chr6
1629	1629	Bhlhe40(+)	Gfy	chr7
1630	1630	Bhlhe40(+)	Junb	chr8
1631	1631	Bhlhe40(+)	Epha2	chr4
1632	1632	Bhlhe40(+)	Ubap1	chr4
1633	1633	Bhlhe40(+)	Sik1	chr17
1634	1634	Bhlhe40(+)	Map4	chr9
1635	1635	Bhlhe40(+)	Pef1	chr4
1636	1636	Bhlhe40(+)	Zfand5	chr19
1637	1637	Bhlhe40(+)	Vamp2	chr11
1638	1638	Bhlhe40(+)	Vamp3	chr4
1639	1639	Bhlhe40(+)	Csnk1e	chr15
1640	1640	Bhlhe40(+)	Ppp1r15a	chr7
1641	1641	Bhlhe40(+)	Bdkrb2	chr12
1642	1642	Bhlhe40(+)	Ino80c	chr18
1643	1643	Bhlhe40(+)	Dgat2	chr7
1644	1644	Bhlhe40(+)	AI413582	chr17
1645	1645	Bhlhe40(+)	St3gal5	chr6
1646	1646	Bhlhe40(+)	Tmem41b	chr7
1647	1647	Bhlhe40(+)	Midn	chr10
1648	1648	Bhlhe40(+)	Acvr1b	chr15
1649	1649	Bhlhe40(+)	Ralgds	chr2
1650	1650	Bhlhe40(+)	Klhdc3	chr17
1651	1651	Bhlhe40(+)	Rccd1	chr7
1652	1652	Bhlhe40(+)	Enpp5	chr17
1653	1653	Bhlhe40(+)	Birc7	chr2
1654	1654	Bhlhe40(+)	Krt78	chr15
1655	1655	Bhlhe40(+)	Paqr5	chr9
1656	1656	Bhlhe40(+)	Bckdha	chr7
1657	1657	Bhlhe40(+)	Abhd6	chr14
1658	1658	Bhlhe40(+)	Dusp5	chr19
1659	1659	Bhlhe40(+)	Cry2	chr2
1660	1660	Bhlhe40(+)	Arl5b	chr2
1661	1661	Bhlhe40(+)	Osbpl2	chr2
1662	1662	Bhlhe40(+)	Optn	chr2
1663	1663	Bhlhe40(+)	Ndel1	chr11
1664	1664	Bhlhe40(+)	2010204K13Rik	chrX
1665	1665	Bhlhe40(+)	Def8	chr8
1666	1666	Bhlhe40(+)	Hdlbp	chr1
1667	1667	Bhlhe40(+)	Hbp1	chr12
1668	1668	Bhlhe40(+)	Gsto1	chr19
1669	1669	Bhlhe40(+)	Rusc2	chr4
1670	1670	Bhlhe40(+)	Fosb	chr7
1671	1671	Bhlhe40(+)	Atf3	chr1
1672	1672	Bhlhe40(+)	Ube2n	chr10
1673	1673	Bhlhe40(+)	Samd12	chr15
1674	1674	Bhlhe40(+)	Heg1	chr16
1675	1675	Bhlhe40(+)	Ppig	chr2
1676	1676	Bhlhe40(+)	Slc31a1	chr4
1677	1677	Bhlhe40(+)	Trib2	chr12
1678	1678	Bhlhe40(+)	Adam9	chr8
1679	1679	Bhlhe40(+)	Crk	chr11
1680	1680	Bhlhe40(+)	Nbr1	chr11
1681	1681	Bhlhe40(+)	Zyx	chr6
1682	1682	Bhlhe40(+)	Rab6a	chr7
1683	1683	Bhlhe40(+)	Zfp143	chr7
1684	1684	Bhlhe40(+)	Ppp1r2	chr16
1685	1685	Bhlhe40(+)	Ifrd1	chr12
1686	1686	Bhlhe40(+)	Cnnm4	chr1
1687	1687	Bhlhe40(+)	Mpzl3	chr9
1688	1688	Bhlhe40(+)	Ankrd17	chr5
1689	1689	Bhlhe40(+)	Tinagl1	chr4
1690	1690	Bhlhe40(+)	Aig1	chr10
1691	1691	Bhlhe40(+)	Zfand2a	chr5
1692	1692	Bhlhe40(+)	Nos2	chr11
1693	1693	Bhlhe40(+)	Dnajb12	chr10
1694	1694	Bhlhe40(+)	Pea15a	chr1
1695	1695	Bhlhe40(+)	Golga5	chr12
1696	1696	Bhlhe40(+)	Rasl10a	chr11
1697	1697	Bhlhe40(+)	Plk3	chr4
1698	1698	Bhlhe40(+)	Rel	chr11
1699	1699	Bhlhe40(+)	Bin3	chr14
1700	1700	Bhlhe40(+)	Btg2	chr1
1701	1701	Bhlhe40(+)	Gan	chr8
1702	1702	Bhlhe40(+)	Zbtb32	chr7
1703	1703	Bhlhe40(+)	Fut8	chr12
1704	1704	Bhlhe40(+)	Lmo1	chr7
1705	1705	Bhlhe40(+)	Grb7	chr11
1706	1706	Bhlhe40(+)	Homer2	chr7
1707	1707	Bhlhe40(+)	Bag3	chr7
1708	1708	Bhlhe40(+)	Cap1	chr4
1709	1709	Bhlhe40(+)	Fam46b	chr4
1710	1710	Bhlhe40(+)	Wasl	chr6
1711	1711	Bhlhe40(+)	Ralb	chr1
1712	1712	Bhlhe40(+)	Ssh3	chr19
1713	1713	Bhlhe40(+)	Elovl1	chr4
1714	1714	Bhlhe40(+)	Tmem55a	chr4
1715	1715	Bhlhe40(+)	Tmem30a	chr9
1716	1716	Bhlhe40(+)	Grina	chr15
1717	1717	Bhlhe40(+)	Rictor	chr15
1718	1718	Bhlhe40(+)	Mink1	chr11
1719	1719	Bhlhe40(+)	Fam83h	chr15
1720	1720	Bhlhe40(+)	Bcar3	chr3
1721	1721	Bhlhe40(+)	Prss8	chr7
1722	1722	Bhlhe40(+)	Samd11	chr4
1723	1723	Bhlhe40(+)	Trim15	chr17
1724	1724	Bhlhe40(+)	Tnip1	chr11
1725	1725	Bhlhe40(+)	Slc29a1	chr17
1726	1726	Bhlhe40(+)	Msmo1	chr8
1727	1727	Bhlhe40(+)	Smim15	chr13
1728	1728	Bhlhe40(+)	Slc16a3	chr11
1729	1729	Bhlhe40(+)	Cnga3	chr1
1730	1730	Bhlhe40(+)	Pqlc2	chr4
1731	1731	Bhlhe40(+)	Plet1os	chr9
1732	1732	Bhlhe40(+)	Rbp1	chr9
1733	1733	Bhlhe40(+)	Antxr1	chr6
1734	1734	Bhlhe40(+)	Hbegf	chr18
1735	1735	Bhlhe40(+)	Stx7	chr10
1736	1736	Bhlhe40(+)	8430408G22Rik	chr6
1737	1737	Bhlhe40(+)	Krt80	chr15
1738	1738	Bhlhe40(+)	Atp8b1	chr18
1739	1739	Bhlhe40(+)	Sertad2	chr11
1740	1740	Bhlhe40(+)	Zbtb38	chr9
1741	1741	Bhlhe40(+)	Fam174b	chr7
1742	1742	Bhlhe40(+)	Eps8l2	chr7
1743	1743	Bhlhe40(+)	Carhsp1	chr16
1744	1744	Bhlhe40(+)	Plxnb2	chr15
1745	1745	Bhlhe40(+)	Sult2b1	chr7
1746	1746	Bhlhe40(+)	Fam135a	chr1
1747	1747	Bhlhe40(+)	Taf3	chr2
1748	1748	Bhlhe40(+)	Wnt10b	chr15
1749	1749	Bhlhe40(+)	Scel	chr14
1750	1750	Bhlhe40(+)	Spata13	chr14
1751	1751	Bhlhe40(+)	Atp6v1e1	chr6
1752	1752	Bhlhe40(+)	Mospd1	chrX
1753	1753	Bhlhe40(+)	Srpk1	chr17
1754	1754	Bhlhe40(+)	Foxo3	chr10
1755	1755	Bhlhe40(+)	Kansl1	chr11
1756	1756	Bhlhe40(+)	Glt28d2	chr3
1757	1757	Bhlhe40(+)	Krt14	chr11
1758	1758	Bhlhe40(+)	Lrp10	chr14
1759	1759	Bhlhe40(+)	Lamp1	chr8
1760	1760	Bhlhe40(+)	9530059O14Rik	chr9
1761	1761	Bhlhe40(+)	Mff	chr1
1762	1762	Bhlhe40(+)	Nnt	chr13
1763	1763	Bhlhe40(+)	Relb	chr7
1764	1764	Bhlhe40(+)	Sde2	chr1
1765	1765	Bhlhe40(+)	Fam214a	chr9
1766	1766	Bhlhe40(+)	Atp6v0e	chr17
1767	1767	Bhlhe40(+)	Selplg	chr5
1768	1768	Bhlhe40(+)	Sdf4	chr4
1769	1769	Bhlhe40(+)	Zbtb21	chr16
1770	1770	Bhlhe40(+)	Atp7a	chrX
1771	1771	Bhlhe40(+)	Rab22a	chr2
1772	1772	Bhlhe40(+)	Rorb	chr19
1773	1773	Bhlhe40(+)	Sema6c	chr3
1774	1774	Bhlhe40(+)	Sntb1	chr15
1775	1775	Bhlhe40(+)	Krt20	chr11
1776	1776	Bhlhe40(+)	Copb1	chr7
1777	1777	Bhlhe40(+)	Pla2g10os	chr16
1778	1778	Bhlhe40(+)	Zfp385a	chr15
1779	1779	Bhlhe40(+)	Tnfrsf21	chr17
1780	1780	Bhlhe40(+)	Ptprg	chr14
1781	1781	Bhlhe40(+)	Renbp	chrX
1782	1782	Bhlhe40(+)	Il34	chr8
1783	1783	Bhlhe40(+)	Cdk5r1	chr11
1784	1784	Bhlhe40(+)	Mir697	chr4
1785	1785	Bhlhe40(+)	Mafb	chr2
1786	1786	Bhlhe40(+)	Ghdc	chr11
1787	1787	Bhlhe40(+)	Dusp16	chr6
1788	1788	Bhlhe40(+)	Jhy	chr9
1789	1789	Bhlhe40(+)	Acadsb	chr7
1790	1790	Bhlhe40(+)	Gstcd	chr3
1791	1791	Bhlhe40(+)	Pkib	chr10
1792	1792	Bhlhe40(+)	Mbnl2	chr14
1793	1793	Bhlhe40(+)	Diaph1	chr18
1794	1794	Bhlhe40(+)	Tnnt2	chr1
1795	1795	Bhlhe40(+)	Erlin2	chr8
1796	1796	Bhlhe40(+)	Rnf40	chr7
1797	1797	Bhlhe40(+)	Zfp410	chr12
1798	1798	Bhlhe40(+)	Leprotl1	chr8
1799	1799	Bhlhe40(+)	Ptpn21	chr12
1800	1800	Bhlhe40(+)	Ehd4	chr2
1801	1801	Bhlhe40(+)	B2m	chr2
1802	1802	Bhlhe40(+)	Dnpep	chr1
1803	1803	Bhlhe40(+)	Phospho1	chr11
1804	1804	Bhlhe40(+)	Selenbp1	chr3
1805	1805	Bhlhe40(+)	Sh3tc1	chr5
1806	1806	Bhlhe40(+)	Angpt2	chr8
1807	1807	Bhlhe40(+)	Slc6a13	chr6
1808	1808	Bhlhe40(+)	Ufl1	chr4
1809	1809	Bhlhe40(+)	Cdc42	chr4
1810	1810	Bhlhe40(+)	Ahnak	chr19
1811	1811	Bhlhe40(+)	Stmn4	chr14
1812	1812	Bhlhe40(+)	Foxa2	chr2
1813	1813	Bhlhe40(+)	Slc10a6	chr5
1814	1814	Bhlhe40(+)	Rmi1	chr13
1815	1815	Bhlhe40(+)	Limd1	chr9
1816	1816	Bhlhe40(+)	Mid2	chrX
1817	1817	Bhlhe40(+)	Arrdc4	chr7
1818	1818	Bhlhe40(+)	Ube2r2	chr4
1819	1819	Bhlhe40(+)	Pthlh	chr6
1820	1820	Bhlhe40(+)	Gpr173	chrX
1821	1821	Bhlhe41(+)	Tmem55b	chr14
1822	1822	Bhlhe41(+)	4933434E20Rik	chr3
1823	1823	Bhlhe41(+)	Lamp1	chr8
1824	1824	Bhlhe41(+)	Cnppd1	chr1
1825	1825	Bhlhe41(+)	Fam118b	chr9
1826	1826	Bhlhe41(+)	Wwp2	chr8
1827	1827	Bhlhe41(+)	Fnip1	chr11
1828	1828	Bhlhe41(+)	Mcoln1	chr8
1829	1829	Bhlhe41(+)	Calr	chr8
1830	1830	Bhlhe41(+)	Qtrt1	chr9
1831	1831	Bhlhe41(+)	Gnptg	chr17
1832	1832	Bhlhe41(+)	Rnf220	chr4
1833	1833	Bhlhe41(+)	Napa	chr7
1834	1834	Bhlhe41(+)	Nr3c2	chr8
1835	1835	Bhlhe41(+)	Sbno1	chr5
1836	1836	Bhlhe41(+)	Spred3	chr7
1837	1837	Bhlhe41(+)	Lztfl1	chr9
1838	1838	Bhlhe41(+)	Slc12a6	chr2
1839	1839	Bhlhe41(+)	Net1	chr13
1840	1840	Bhlhe41(+)	Abcb6	chr1
1841	1841	Bhlhe41(+)	March8	chr6
1842	1842	Bhlhe41(+)	Arhgap12	chr18
1843	1843	Bhlhe41(+)	Atp6v1c1	chr15
1844	1844	Bhlhe41(+)	Atp6v0c	chr17
1845	1845	Bhlhe41(+)	Pld3	chr7
1846	1846	Bhlhe41(+)	Ptbp1	chr10
1847	1847	Bhlhe41(+)	Ildr2	chr1
1848	1848	Bhlhe41(+)	Glmp	chr3
1849	1849	Bhlhe41(+)	Micu1	chr10
1850	1850	Bhlhe41(+)	Rbm15	chr3
1851	1851	Bhlhe41(+)	Fbxw4	chr19
1852	1852	Bhlhe41(+)	Cul5	chr9
1853	1853	Bhlhe41(+)	Ilvbl	chr10
1854	1854	Bhlhe41(+)	Neurl2	chr2
1855	1855	Bhlhe41(+)	Tpp1	chr7
1856	1856	Bhlhe41(+)	Tmem108	chr9
1857	1857	Bhlhe41(+)	Acsl1	chr8
1858	1858	Bhlhe41(+)	Scamp3	chr3
1859	1859	Bhlhe41(+)	Pkn1	chr8
1860	1860	Bhlhe41(+)	Slc15a3	chr19
1861	1861	Bhlhe41(+)	D430019H16Rik	chr12
1862	1862	Bhlhe41(+)	Tmc8	chr11
1863	1863	Bhlhe41(+)	Commd3	chr2
1864	1864	Bhlhe41(+)	Fam83g	chr11
1865	1865	Bhlhe41(+)	Gtf2a1	chr12
1866	1866	Bhlhe41(+)	Gpnmb	chr6
1867	1867	Bhlhe41(+)	Mrc1	chr2
1868	1868	Bhlhe41(+)	Evl	chr12
1869	1869	Bhlhe41(+)	Ddx42	chr11
1870	1870	Bhlhe41(+)	Ccdc47	chr11
1871	1871	Bhlhe41(+)	Dazap2	chr15
1872	1872	Bhlhe41(+)	Gpr137b	chr13
1873	1873	Bhlhe41(+)	Nck1	chr9
1874	1874	Bhlhe41(+)	Usp28	chr9
1875	1875	Bhlhe41(+)	Scarb2	chr5
1876	1876	Bhlhe41(+)	Fnip2	chr3
1877	1877	Bhlhe41(+)	Eno2	chr6
1878	1878	Bhlhe41(+)	Mydgf	chr17
1879	1879	Bhlhe41(+)	Slc25a36	chr9
1880	1880	Bhlhe41(+)	Tbc1d15	chr10
1881	1881	Bhlhe41(+)	Mitd1	chr1
1882	1882	Bhlhe41(+)	Cbfa2t3	chr8
1883	1883	Bhlhe41(+)	Gpsm2	chr3
1884	1884	Bhlhe41(+)	Eef2	chr10
1885	1885	Bhlhe41(+)	Adck1	chr12
1886	1886	Bhlhe41(+)	Repin1	chr6
1887	1887	Bhlhe41(+)	Trappc6a	chr7
1888	1888	Bhlhe41(+)	Snrnp48	chr13
1889	1889	Bhlhe41(+)	Rabep1	chr11
1890	1890	Bhlhe41(+)	Pax5	chr4
1891	1891	Bhlhe41(+)	Gps2	chr11
1892	1892	Bhlhe41(+)	Faf1	chr4
1893	1893	Bhlhe41(+)	Gjb1	chrX
1894	1894	Bhlhe41(+)	Ccdc9	chr7
1895	1895	Bhlhe41(+)	Hrk	chr5
1896	1896	Bhlhe41(+)	AW209491	chr13
1897	1897	Bhlhe41(+)	Vps37b	chr5
1898	1898	Bhlhe41(+)	Acy1	chr9
1899	1899	Bhlhe41(+)	Lamtor3	chr3
1900	1900	Bhlhe41(+)	C1qtnf2	chr11
1901	1901	Bhlhe41(+)	Myoc	chr1
1902	1902	Bhlhe41(+)	Nav2	chr7
1903	1903	Bhlhe41(+)	Gaa	chr11
1904	1904	Bhlhe41(+)	Arhgef16	chr4
1905	1905	Bhlhe41(+)	Bmp2k	chr5
1906	1906	Bhlhe41(+)	C77080	chr4
1907	1907	Bhlhe41(+)	Tmprss13	chr9
1908	1908	Bhlhe41(+)	Perm1	chr4
1909	1909	Bhlhe41(+)	Rexo2	chr9
1910	1910	Bhlhe41(+)	Qser1	chr2
1911	1911	Bhlhe41(+)	Utp11	chr4
1912	1912	Bhlhe41(+)	Natd1	chr11
1913	1913	Bhlhe41(+)	St6galnac3	chr3
1914	1914	Bhlhe41(+)	Hook2	chr8
1915	1915	Bhlhe41(+)	Pik3c2a	chr7
1916	1916	Bhlhe41(+)	Ccdc115	chr1
1917	1917	Bhlhe41(+)	Timm44	chr8
1918	1918	Bhlhe41(+)	Dcn	chr10
1919	1919	Bhlhe41(+)	Xpnpep3	chr15
1920	1920	Bhlhe41(+)	Gas5	chr1
1921	1921	Bhlhe41(+)	Bhlhe41	chr6
1922	1922	Bhlhe41(+)	Lap3	chr5
1923	1923	Bhlhe41(+)	Ccdc6	chr10
1924	1924	Bhlhe41(+)	Mc1r	chr8
1925	1925	Bhlhe41(+)	Acin1	chr14
1926	1926	Bhlhe41(+)	Fam83f	chr15
1927	1927	Bhlhe41(+)	Nudt11	chrX
1928	1928	Bhlhe41(+)	Plek	chr11
1929	1929	Bhlhe41(+)	Gm14137	chr2
1930	1930	Bhlhe41(+)	Acsl6	chr11
1931	1931	Bhlhe41(+)	Rnf13	chr3
1932	1932	Bhlhe41(+)	Ubxn4	chr1
1933	1933	Bhlhe41(+)	Slc39a11	chr11
1934	1934	Bhlhe41(+)	Mrps18b	chr17
1935	1935	Bhlhe41(+)	4930447N08Rik	chr3
1936	1936	Bhlhe41(+)	Dock10	chr1
1937	1937	Bhlhe41(+)	Dpp7	chr2
1938	1938	Bhlhe41(+)	Tmem102	chr11
1939	1939	Bhlhe41(+)	Havcr2	chr11
1940	1940	Bhlhe41(+)	Slc25a33	chr4
1941	1941	Bhlhe41(+)	Arap1	chr7
1942	1942	Bhlhe41(+)	Smpdl3a	chr10
1943	1943	Bhlhe41(+)	Timm10	chr2
1944	1944	Bhlhe41(+)	Plcb2	chr2
1945	1945	Bhlhe41(+)	Ostm1	chr10
1946	1946	Bhlhe41(+)	Ccl3	chr11
1947	1947	Bhlhe41(+)	Myh7b	chr2
1948	1948	Bhlhe41(+)	Homer1	chr13
1949	1949	Bhlhe41(+)	C1qb	chr4
1950	1950	Bhlhe41(+)	Lig3	chr11
1951	1951	Bhlhe41(+)	Gcat	chr15
1952	1952	Bhlhe41(+)	Mfsd11	chr11
1953	1953	Bhlhe41(+)	Ctsd	chr7
1954	1954	Bhlhe41(+)	Add3	chr19
1955	1955	Bhlhe41(+)	Fam213a	chr14
1956	1956	Bhlhe41(+)	Ampd2	chr3
1957	1957	Bhlhe41(+)	Klf10	chr15
1958	1958	Bhlhe41(+)	Tjp3	chr10
1959	1959	Bhlhe41(+)	Muc1	chr3
1960	1960	Bhlhe41(+)	Usp6nl	chr2
1961	1961	Bhlhe41(+)	Slc7a2	chr8
1962	1962	Bhlhe41(+)	Tmem238	chr7
1963	1963	Bhlhe41(+)	Gorasp1	chr9
1964	1964	Bhlhe41(+)	Bdh2	chr3
1965	1965	Bhlhe41(+)	Ppfia3	chr7
1966	1966	Bhlhe41(+)	Cstb	chr10
1967	1967	Bhlhe41(+)	Klf9	chr19
1968	1968	Bhlhe41(+)	Ppt2	chr17
1969	1969	Bhlhe41(+)	Mturn	chr6
1970	1970	Bhlhe41(+)	Mrm3	chr11
1971	1971	Bhlhe41(+)	Cxcl16	chr11
1972	1972	Bhlhe41(+)	Golph3	chr15
1973	1973	Bhlhe41(+)	Kif5c	chr2
1974	1974	Bhlhe41(+)	Brs3	chrX
1975	1975	Bhlhe41(+)	Triobp	chr15
1976	1976	Bhlhe41(+)	Emilin2	chr17
1977	1977	Bhlhe41(+)	Tec	chr5
1978	1978	Bhlhe41(+)	Elovl7	chr13
1979	1979	Bhlhe41(+)	Tpd52	chr3
1980	1980	Bhlhe41(+)	Ust	chr10
1981	1981	Bhlhe41(+)	Adcy7	chr8
1982	1982	Bhlhe41(+)	Asap1	chr15
1983	1983	Bhlhe41(+)	Unk	chr11
1984	1984	Bhlhe41(+)	Fmnl1	chr11
1985	1985	Bhlhe41(+)	Srfbp1	chr18
1986	1986	Bhlhe41(+)	Sh3tc1	chr5
1987	1987	Bhlhe41(+)	Rftn1	chr17
1988	1988	Bhlhe41(+)	Gpa33	chr1
1989	1989	Bhlhe41(+)	Lsm1	chr8
1990	1990	Bhlhe41(+)	Mxi1	chr19
1991	1991	Bhlhe41(+)	Snd1	chr6
1992	1992	Bhlhe41(+)	Gmppa	chr1
1993	1993	Bhlhe41(+)	Nosip	chr7
1994	1994	Bhlhe41(+)	Polr1d	chr5
1995	1995	Bhlhe41(+)	Zfyve27	chr19
1996	1996	Bhlhe41(+)	Asb13	chr13
1997	1997	Bhlhe41(+)	Foxp1	chr6
1998	1998	Bhlhe41(+)	Cbx4	chr11
[truncated: 22,157 more rows]
