# Supplementary material for: Enhanced chromatin accessibility contributes to X chromosome dosage compensation in mammals
Source: Genome Biol. 2021 Nov 1;22:302. doi: 10.1186/s13059-021-02518-5 (PMC8558763; doi:10.1186/s13059-021-02518-5)
Supplement: Supplementary file 6 — Additional file 6: Table S5. Numbers of Regulon targets per chromosome for all active Regulons during reprogramming. [file 13059_2021_2518_MOESM6_ESM.xlsx]

## Sheet: Zfp42
Regulon	Chr	n_targets	total_genes_on_chr	n_targets_norm
Zfp42	chr18	10	902	1.1086474501108647
Zfp42	chr12	11	2455	0.4480651731160896
Zfp42	chr10	12	2621	0.45784051888592137
Zfp42	chr9	12	2851	0.4209049456331112
Zfp42	chr19	12	1096	1.094890510948905
Zfp42	chr16	13	1195	1.0878661087866108
Zfp42	chr13	15	2497	0.6007208650380457
Zfp42	chr8	17	2533	0.6711409395973155
Zfp42	chr14	17	2528	0.6724683544303798
Zfp42	chr5	17	3246	0.5237215033887862
Zfp42	chr6	18	3127	0.5756315957787016
Zfp42	chr7	19	4709	0.4034826927160756
Zfp42	chr3	21	2877	0.7299270072992701
Zfp42	chr1	22	3433	0.6408389163996504
Zfp42	chr17	22	1729	1.2724117987275883
Zfp42	chr15	22	1599	1.3758599124452784
Zfp42	chr2	29	3791	0.7649696649960432
Zfp42	chr4	30	2867	1.0463899546564353
Zfp42	chr11	37	3002	1.2325116588940705
Zfp42	chrX	44	2613	1.6838882510524302

## Sheet: All regulons
Regulon	Chr	n_targets
2410141K09Rik	1	5
2410141K09Rik	2	4
2410141K09Rik	3	8
2410141K09Rik	4	12
2410141K09Rik	5	9
2410141K09Rik	6	7
2410141K09Rik	7	11
2410141K09Rik	8	7
2410141K09Rik	9	2
2410141K09Rik	10	8
2410141K09Rik	11	8
2410141K09Rik	13	1
2410141K09Rik	14	2
2410141K09Rik	15	3
2410141K09Rik	16	6
2410141K09Rik	17	4
2410141K09Rik	18	4
2410141K09Rik	19	2
2410141K09Rik	X	20
Akr1a1	3	2
Akr1a1	5	2
Akr1a1	6	1
Akr1a1	9	1
Akr1a1	10	1
Akr1a1	11	2
Akr1a1	15	1
Akr1a1	18	1
Alx1	4	1
Alx1	6	2
Alx1	7	1
Alx1	9	1
Alx1	10	1
Alx1	14	1
Alx1	15	1
Alx3	1	1
Alx3	2	2
Alx3	3	2
Alx3	4	3
Alx3	5	2
Alx3	8	1
Alx3	9	1
Alx3	11	1
Alx3	12	1
Alx3	13	1
Alx3	15	1
Alx3	X	1
Alx4	2	2
Alx4	5	1
Alx4	6	2
Alx4	7	1
Alx4	8	1
Alx4	9	1
Alx4	11	2
Alx4	12	2
Arid3a	1	18
Arid3a	2	8
Arid3a	3	9
Arid3a	4	11
Arid3a	5	11
Arid3a	6	13
Arid3a	7	14
Arid3a	8	7
Arid3a	9	14
Arid3a	10	6
Arid3a	11	15
Arid3a	12	4
Arid3a	13	5
Arid3a	14	8
Arid3a	15	11
Arid3a	16	6
Arid3a	17	5
Arid3a	18	6
Arid3a	19	7
Arid3a	X	5
Arnt	1	1
Arnt	3	2
Arnt	4	2
Arnt	11	2
Arnt	14	2
Arnt	15	1
Atf3	1	24
Atf3	2	31
Atf3	3	18
Atf3	4	29
Atf3	5	33
Atf3	6	27
Atf3	7	36
Atf3	8	23
Atf3	9	20
Atf3	10	24
Atf3	11	30
Atf3	12	17
Atf3	13	18
Atf3	14	19
Atf3	15	21
Atf3	16	12
Atf3	17	16
Atf3	18	7
Atf3	19	21
Atf3	X	13
Atf4	1	10
Atf4	2	14
Atf4	3	16
Atf4	4	5
Atf4	5	12
Atf4	6	12
Atf4	7	16
Atf4	8	9
Atf4	9	14
Atf4	10	15
Atf4	11	17
Atf4	12	7
Atf4	13	6
Atf4	14	8
Atf4	15	9
Atf4	16	5
Atf4	17	6
Atf4	18	8
Atf4	19	13
Atf4	X	8
Atf6	1	2
Atf6	3	2
Atf6	4	2
Atf6	5	1
Atf6	8	2
Atf6	9	2
Atf6	10	4
Atf6	11	1
Atf6	12	1
Atf6	13	1
Atf6	15	2
Atf6	19	1
Atf6	X	1
Atf6b	1	1
Atf6b	4	3
Atf6b	7	2
Atf6b	8	3
Atf6b	10	2
Atf6b	11	1
Atf6b	12	1
Atf6b	17	1
Atf6b	18	1
Atf6b	X	1
Bach2	1	1
Bach2	2	1
Bach2	4	2
Bach2	5	1
Bach2	6	1
Bach2	7	1
Bach2	9	1
Bach2	11	2
Bach2	18	1
Bach2	19	1
Barx1	5	1
Barx1	6	1
Barx1	7	1
Barx1	9	1
Barx1	13	1
Barx1	17	1
Batf	2	1
Batf	3	2
Batf	4	2
Batf	5	2
Batf	6	3
Batf	8	1
Batf	10	1
Batf	13	1
Batf	15	1
Batf	17	1
Batf	19	1
Batf	X	1
Bcl11a	1	1
Bcl11a	2	1
Bcl11a	7	4
Bcl11a	11	2
Bcl11a	14	1
Bcl11a	15	1
Bcl11a	16	1
Bcl11a	17	1
Bcl11a	19	2
Bcl6	1	8
Bcl6	2	4
Bcl6	3	5
Bcl6	4	4
Bcl6	5	9
Bcl6	6	9
Bcl6	7	4
Bcl6	8	1
Bcl6	9	5
Bcl6	10	8
Bcl6	11	5
Bcl6	12	3
Bcl6	13	4
Bcl6	14	4
Bcl6	15	4
Bcl6	16	3
Bcl6	17	3
Bcl6	18	3
Bcl6	19	2
Bcl6	X	1
Bclaf1	1	7
Bclaf1	2	10
Bclaf1	3	5
Bclaf1	4	4
Bclaf1	5	11
Bclaf1	6	6
Bclaf1	7	7
Bclaf1	8	5
Bclaf1	9	11
Bclaf1	10	5
Bclaf1	11	8
Bclaf1	12	5
Bclaf1	13	7
Bclaf1	14	2
Bclaf1	15	6
Bclaf1	16	2
Bclaf1	17	6
Bclaf1	18	3
Bclaf1	19	5
Bclaf1	X	2
Bhlhe40	1	35
Bhlhe40	2	34
Bhlhe40	3	18
Bhlhe40	4	32
Bhlhe40	5	22
Bhlhe40	6	30
Bhlhe40	7	47
Bhlhe40	8	30
Bhlhe40	9	31
Bhlhe40	10	22
Bhlhe40	11	46
Bhlhe40	12	21
Bhlhe40	13	13
Bhlhe40	14	18
Bhlhe40	15	25
Bhlhe40	16	16
Bhlhe40	17	28
Bhlhe40	18	14
Bhlhe40	19	16
Bhlhe40	X	17
Bhlhe41	1	17
Bhlhe41	2	21
Bhlhe41	3	19
Bhlhe41	4	14
Bhlhe41	5	18
Bhlhe41	6	13
Bhlhe41	7	23
Bhlhe41	8	19
Bhlhe41	9	25
Bhlhe41	10	19
Bhlhe41	11	34
Bhlhe41	12	5
Bhlhe41	13	9
Bhlhe41	14	6
Bhlhe41	15	12
Bhlhe41	16	2
Bhlhe41	17	13
Bhlhe41	18	6
Bhlhe41	19	13
Bhlhe41	X	5
Bmyc	1	2
Bmyc	2	1
Bmyc	7	2
Bmyc	8	1
Bmyc	10	1
Bmyc	11	1
Bmyc	16	1
Brca1	1	11
Brca1	2	16
Brca1	3	8
Brca1	4	21
Brca1	5	19
Brca1	6	10
Brca1	7	16
Brca1	8	15
Brca1	9	18
Brca1	10	10
Brca1	11	16
Brca1	12	13
Brca1	13	12
Brca1	14	11
Brca1	15	6
Brca1	16	12
Brca1	17	12
Brca1	18	3
Brca1	19	6
Brca1	X	7
Cbfb	2	1
Cbfb	3	1
Cbfb	4	3
Cbfb	9	1
Cbfb	19	1
Cebpa	2	2
Cebpa	5	1
Cebpa	7	2
Cebpa	8	1
Cebpa	10	1
Cebpa	11	1
Cebpa	14	1
Cebpa	15	1
Cebpa	17	1
Cebpb	1	17
Cebpb	2	16
Cebpb	3	8
Cebpb	4	18
Cebpb	5	19
Cebpb	6	7
Cebpb	7	16
Cebpb	8	12
Cebpb	9	9
Cebpb	10	8
Cebpb	11	20
Cebpb	12	11
Cebpb	13	11
Cebpb	14	4
Cebpb	15	9
Cebpb	16	7
Cebpb	17	4
Cebpb	18	7
Cebpb	19	7
Cebpb	X	6
Cebpd	3	1
Cebpd	4	1
Cebpd	5	1
Cebpd	7	1
Cebpd	8	1
Cebpd	14	1
Cebpd	18	1
Cebpz	3	1
Cebpz	4	1
Cebpz	5	1
Cebpz	15	2
Cebpz	17	1
Cebpz	18	1
Cebpz	19	2
Chd1	2	1
Chd1	4	1
Chd1	6	1
Chd1	9	1
Chd1	10	1
Chd1	11	2
Chd1	13	1
Chd1	16	1
Chd1	18	1
Creb1	1	5
Creb1	2	13
Creb1	3	3
Creb1	4	10
Creb1	5	3
Creb1	6	4
Creb1	7	7
Creb1	8	3
Creb1	9	2
Creb1	10	3
Creb1	11	9
Creb1	12	6
Creb1	13	1
Creb1	14	3
Creb1	15	2
Creb1	16	3
Creb1	17	6
Creb1	19	5
Creb1	X	4
Creb3	1	15
Creb3	2	21
Creb3	3	14
Creb3	4	22
Creb3	5	17
Creb3	6	13
Creb3	7	21
Creb3	8	21
Creb3	9	23
Creb3	10	5
Creb3	11	25
Creb3	12	10
Creb3	13	9
Creb3	14	10
Creb3	15	16
Creb3	16	10
Creb3	17	20
Creb3	18	11
Creb3	19	17
Creb3	X	5
Creb3l1	1	25
Creb3l1	2	25
Creb3l1	3	26
Creb3l1	4	19
Creb3l1	5	22
Creb3l1	6	21
Creb3l1	7	21
Creb3l1	8	23
Creb3l1	9	17
Creb3l1	10	15
Creb3l1	11	23
Creb3l1	12	8
Creb3l1	13	14
Creb3l1	14	9
Creb3l1	15	14
Creb3l1	16	12
Creb3l1	17	11
Creb3l1	18	11
Creb3l1	19	10
Creb3l1	X	15
Creb3l2	2	1
Creb3l2	3	1
Creb3l2	4	1
Creb3l2	6	1
Creb3l2	8	1
Creb3l2	16	1
Creb5	6	2
Creb5	8	1
Creb5	14	2
Creb5	15	1
Dab2	1	4
Dab2	2	2
Dab2	6	1
Dab2	11	1
Dab2	13	1
Dab2	15	1
Dab2	16	1
Ddit3	1	2
Ddit3	2	2
Ddit3	3	5
Ddit3	4	1
Ddit3	6	4
Ddit3	7	3
Ddit3	8	3
Ddit3	9	4
Ddit3	10	4
Ddit3	11	4
Ddit3	12	1
Ddit3	14	3
Ddit3	15	1
Ddit3	17	2
Ddit3	19	1
Dlx3	1	1
Dlx3	2	3
Dlx3	3	3
Dlx3	4	2
Dlx3	5	2
Dlx3	7	3
Dlx3	9	2
Dlx3	10	3
Dlx3	11	3
Dlx3	12	2
Dlx3	15	1
Dlx3	16	1
Dmbx1	1	2
Dmbx1	2	1
Dmbx1	3	1
Dmbx1	4	1
Dmbx1	7	1
Dmbx1	11	1
Dmbx1	12	1
Dmrt1	3	1
Dmrt1	4	1
Dmrt1	7	1
Dmrt1	9	1
Dmrt1	11	2
Dmrt1	14	2
Dmrt1	19	1
Dmrt1	X	2
E2f4	1	2
E2f4	2	2
E2f4	3	2
E2f4	4	2
E2f4	6	1
E2f4	7	3
E2f4	8	2
E2f4	10	2
E2f4	11	2
E2f4	14	1
E2f4	19	3
E2f4	X	1
E2f7	1	2
E2f7	3	1
E2f7	4	3
E2f7	5	1
E2f7	6	2
E2f7	7	2
E2f7	8	3
E2f7	9	1
E2f7	10	1
E2f7	11	4
E2f7	12	1
E2f7	13	1
E2f7	14	1
E2f7	15	1
E2f7	17	1
E2f7	X	1
Egr1	4	1
Egr1	5	1
Egr1	7	3
Egr1	8	1
Egr1	9	1
Egr1	12	1
Egr1	14	1
Egr1	16	1
Egr1	17	1
Egr1	18	1
Egr2	3	1
Egr2	4	1
Egr2	5	2
Egr2	7	1
Egr2	8	2
Egr2	10	3
Egr2	11	1
Egr2	12	1
Egr2	14	2
Egr2	15	1
Egr2	18	2
Egr3	2	7
Egr3	3	3
Egr3	4	4
Egr3	5	2
Egr3	6	1
Egr3	7	3
Egr3	8	10
Egr3	9	1
Egr3	10	3
Egr3	11	5
Egr3	12	2
Egr3	14	4
Egr3	15	3
Egr3	16	2
Egr3	17	5
Egr3	18	1
Egr3	19	1
Egr4	1	1
Egr4	2	2
Egr4	4	2
Egr4	5	4
Egr4	7	4
Egr4	8	2
Egr4	9	2
Egr4	10	2
Egr4	11	1
Egr4	12	2
Egr4	13	2
Egr4	15	1
Egr4	16	2
Egr4	17	1
Egr4	19	1
Egr4	X	2
Ehf	1	11
Ehf	2	9
Ehf	3	7
Ehf	4	9
Ehf	5	6
Ehf	6	7
Ehf	7	11
Ehf	8	3
Ehf	9	9
Ehf	10	4
Ehf	11	11
Ehf	12	5
Ehf	14	5
Ehf	15	8
Ehf	16	4
Ehf	17	2
Ehf	19	5
Ehf	X	1
Elf1	1	5
Elf1	2	14
Elf1	3	8
Elf1	4	11
Elf1	5	9
Elf1	6	9
Elf1	7	13
Elf1	8	3
Elf1	9	9
Elf1	10	6
Elf1	11	21
Elf1	12	6
Elf1	13	3
Elf1	14	8
Elf1	15	5
Elf1	16	8
Elf1	17	8
Elf1	18	4
Elf1	19	9
Elf1	X	6
Elf3	1	12
Elf3	2	12
Elf3	3	7
Elf3	4	7
Elf3	5	6
Elf3	6	7
Elf3	7	8
Elf3	8	8
Elf3	9	5
Elf3	10	5
Elf3	11	13
Elf3	12	7
Elf3	13	1
Elf3	14	6
Elf3	15	9
Elf3	16	1
Elf3	17	5
Elf3	18	4
Elf3	19	6
Elf3	X	5
Elf4	1	4
Elf4	2	6
Elf4	3	3
Elf4	4	7
Elf4	5	4
Elf4	6	2
Elf4	7	5
Elf4	8	1
Elf4	9	7
Elf4	10	6
Elf4	11	4
Elf4	12	3
Elf4	13	2
Elf4	14	3
Elf4	15	2
Elf4	17	2
Elf4	18	2
Elf4	19	1
Elf4	X	2
Elf5	1	24
Elf5	2	16
Elf5	3	14
Elf5	4	22
Elf5	5	14
Elf5	6	12
Elf5	7	19
Elf5	8	7
Elf5	9	22
Elf5	10	11
Elf5	11	28
Elf5	12	10
Elf5	13	5
Elf5	14	4
Elf5	15	10
Elf5	16	7
Elf5	17	8
Elf5	18	6
Elf5	19	10
Elf5	X	4
Elk3	1	1
Elk3	2	1
Elk3	3	2
Elk3	5	1
Elk3	7	1
Elk3	9	2
Elk3	10	1
Elk3	11	3
Elk3	14	1
Elk3	17	1
Elk3	19	1
Emx2	3	1
Emx2	4	3
Emx2	7	2
Emx2	9	3
Emx2	15	1
Emx2	17	1
Emx2	18	1
Emx2	19	1
Eomes	5	2
Eomes	6	1
Eomes	7	1
Eomes	8	1
Eomes	9	2
Eomes	10	1
Eomes	11	2
Eomes	12	1
Eomes	13	1
Eomes	19	1
Eomes	X	2
Erf	1	22
Erf	2	29
Erf	3	13
Erf	4	17
Erf	5	26
Erf	6	9
Erf	7	26
Erf	8	8
Erf	9	15
Erf	10	7
Erf	11	25
Erf	12	10
Erf	13	7
Erf	14	6
Erf	15	20
Erf	16	3
Erf	17	21
Erf	18	7
Erf	19	10
Erf	X	6
Esr1	2	5
Esr1	4	1
Esr1	6	1
Esr1	9	1
Esr1	10	2
Esr1	11	2
Esr1	12	1
Esr1	17	1
Esrra	2	1
Esrra	5	3
Esrra	6	2
Esrra	8	1
Esrra	10	1
Esrra	13	2
Esrra	17	1
Esrra	19	2
Esrra	X	1
Esrrb	1	1
Esrrb	2	3
Esrrb	4	5
Esrrb	5	2
Esrrb	6	2
Esrrb	7	2
Esrrb	8	1
Esrrb	9	3
Esrrb	10	1
Esrrb	11	1
Esrrb	12	1
Esrrb	14	3
Esrrb	15	2
Esrrb	16	1
Esrrb	17	1
Esrrb	19	2
Esrrb	X	1
Esx1	2	2
Esx1	6	2
Esx1	7	1
Esx1	15	2
Ets1	1	8
Ets1	2	8
Ets1	3	7
Ets1	4	8
Ets1	5	9
Ets1	6	7
Ets1	7	8
Ets1	8	8
Ets1	9	8
Ets1	10	8
Ets1	11	15
Ets1	12	3
Ets1	13	3
Ets1	14	7
Ets1	15	5
Ets1	16	3
Ets1	17	8
Ets1	18	7
Ets1	19	1
Ets1	X	8
Ets2	1	2
Ets2	2	9
Ets2	3	5
Ets2	4	5
Ets2	5	9
Ets2	6	4
Ets2	7	6
Ets2	8	5
Ets2	9	6
Ets2	10	6
Ets2	11	7
Ets2	12	4
Ets2	13	2
Ets2	14	4
Ets2	15	8
Ets2	16	4
Ets2	17	2
Ets2	18	6
Ets2	19	7
Ets2	X	2
Etv3	1	1
Etv3	3	1
Etv3	4	1
Etv3	5	2
Etv3	11	3
Etv3	12	1
Etv3	14	1
Etv3	18	1
Etv4	3	1
Etv4	6	1
Etv4	7	2
Etv4	9	1
Etv4	11	2
Etv4	13	1
Etv4	15	1
Etv4	18	1
Etv4	X	1
Etv5	1	46
Etv5	2	66
Etv5	3	38
Etv5	4	45
Etv5	5	54
Etv5	6	45
Etv5	7	79
Etv5	8	45
Etv5	9	51
Etv5	10	54
Etv5	11	96
Etv5	12	35
Etv5	13	24
Etv5	14	21
Etv5	15	46
Etv5	16	23
Etv5	17	53
Etv5	18	23
Etv5	19	30
Etv5	X	16
Ezh2	1	30
Ezh2	2	49
Ezh2	3	25
Ezh2	4	33
Ezh2	5	37
Ezh2	6	25
Ezh2	7	33
Ezh2	8	33
Ezh2	9	35
Ezh2	10	22
Ezh2	11	36
Ezh2	12	15
Ezh2	13	25
Ezh2	14	17
Ezh2	15	22
Ezh2	16	14
Ezh2	17	31
Ezh2	18	15
Ezh2	19	26
Ezh2	X	13
Fli1	1	7
Fli1	2	7
Fli1	3	7
Fli1	4	5
Fli1	5	1
Fli1	6	5
Fli1	7	4
Fli1	8	1
Fli1	9	2
Fli1	10	3
Fli1	11	9
Fli1	12	1
Fli1	13	2
Fli1	14	2
Fli1	15	6
Fli1	16	4
Fli1	17	1
Fli1	18	2
Fli1	19	5
Fli1	X	3
Fos	1	15
Fos	2	28
Fos	3	19
Fos	4	30
Fos	5	22
Fos	6	16
Fos	7	38
Fos	8	13
Fos	9	16
Fos	10	14
Fos	11	30
Fos	12	13
Fos	13	13
Fos	14	14
Fos	15	9
Fos	16	12
Fos	17	25
Fos	18	7
Fos	19	12
Fos	X	10
Fosb	1	7
Fosb	2	5
Fosb	3	7
Fosb	4	2
Fosb	5	9
Fosb	6	4
Fosb	7	10
Fosb	8	2
Fosb	9	1
Fosb	10	2
Fosb	11	8
Fosb	12	4
Fosb	13	3
Fosb	14	4
Fosb	15	2
Fosb	16	3
Fosb	17	1
Fosb	18	5
Fosb	19	6
Fosl1	1	48
Fosl1	2	57
Fosl1	3	46
Fosl1	4	46
Fosl1	5	44
Fosl1	6	43
Fosl1	7	55
Fosl1	8	27
Fosl1	9	42
Fosl1	10	21
Fosl1	11	46
Fosl1	12	19
Fosl1	13	26
Fosl1	14	21
Fosl1	15	37
Fosl1	16	17
Fosl1	17	29
Fosl1	18	20
Fosl1	19	26
Fosl1	X	13
Fosl2	1	21
Fosl2	2	39
Fosl2	3	23
Fosl2	4	31
Fosl2	5	34
Fosl2	6	18
Fosl2	7	26
Fosl2	8	22
Fosl2	9	22
Fosl2	10	21
Fosl2	11	35
Fosl2	12	15
Fosl2	13	16
Fosl2	14	11
Fosl2	15	25
Fosl2	16	9
Fosl2	17	19
Fosl2	18	8
Fosl2	19	23
Fosl2	X	7
Foxa1	1	1
Foxa1	2	1
Foxa1	4	1
Foxa1	7	2
Foxa1	9	1
Foxa1	10	1
Foxa1	11	3
Foxa1	12	1
Foxa1	13	1
Foxa1	15	1
Foxa1	18	1
Foxa1	19	1
Foxa2	1	5
Foxa2	2	8
Foxa2	3	4
Foxa2	4	3
Foxa2	5	2
Foxa2	6	2
Foxa2	7	6
Foxa2	9	5
Foxa2	10	1
Foxa2	11	6
Foxa2	12	2
Foxa2	13	1
Foxa2	14	3
Foxa2	15	3
Foxa2	16	1
Foxa2	17	4
Foxa2	18	3
Foxa2	19	4
Foxa2	X	1
Foxc2	1	1
Foxc2	4	1
Foxc2	5	3
Foxc2	6	1
Foxc2	7	1
Foxc2	8	1
Foxc2	10	1
Foxc2	12	1
Foxc2	13	1
Foxc2	17	1
Foxc2	18	1
Foxd1	3	2
Foxd1	11	1
Foxd1	16	1
Foxd1	17	1
Foxd1	X	1
Foxf1	1	1
Foxf1	5	1
Foxf1	8	1
Foxf1	12	1
Foxf1	18	1
Foxf2	1	1
Foxf2	2	1
Foxf2	5	1
Foxf2	13	1
Foxf2	15	1
Foxj1	5	1
Foxj1	7	1
Foxj1	11	2
Foxj1	12	1
Foxj1	14	1
Foxj1	18	1
Foxj2	1	7
Foxj2	2	7
Foxj2	3	5
Foxj2	4	5
Foxj2	5	2
Foxj2	6	4
Foxj2	7	4
Foxj2	8	2
Foxj2	9	3
Foxj2	10	3
Foxj2	11	5
Foxj2	12	1
Foxj2	13	4
Foxj2	14	1
Foxj2	15	4
Foxj2	17	2
Foxj2	18	4
Foxj2	19	2
Foxj2	X	1
Foxj3	1	2
Foxj3	2	2
Foxj3	3	1
Foxj3	5	1
Foxj3	6	2
Foxj3	7	1
Foxj3	8	1
Foxj3	9	2
Foxj3	10	2
Foxj3	11	1
Foxj3	15	1
Foxj3	X	2
Foxo3	1	6
Foxo3	2	3
Foxo3	3	3
Foxo3	4	4
Foxo3	5	7
Foxo3	6	3
Foxo3	7	7
Foxo3	8	1
Foxo3	9	6
Foxo3	10	6
Foxo3	11	5
Foxo3	12	4
Foxo3	13	1
Foxo3	14	2
Foxo3	15	3
Foxo3	16	2
Foxo3	17	1
Foxo3	18	5
Foxo3	19	5
Foxo3	X	2
Foxp1	6	3
Foxp1	10	1
Foxp1	11	1
Foxp1	14	2
Foxp1	15	4
Foxp1	18	1
Foxp2	1	6
Foxp2	2	10
Foxp2	3	2
Foxp2	4	4
Foxp2	5	1
Foxp2	6	7
Foxp2	7	4
Foxp2	8	3
Foxp2	9	4
Foxp2	10	2
Foxp2	11	1
Foxp2	12	1
Foxp2	13	7
Foxp2	14	3
Foxp2	15	7
Foxp2	16	3
Foxp2	17	3
Foxp2	18	3
Foxp4	1	1
Foxp4	4	3
Foxp4	5	2
Foxp4	7	1
Foxp4	9	1
Foxp4	10	1
Foxp4	11	2
Foxp4	12	1
Foxp4	14	1
Foxp4	18	1
Foxp4	19	1
Foxq1	1	1
Foxq1	3	1
Foxq1	5	1
Foxq1	9	1
Foxq1	13	1
Foxq1	14	1
Foxq1	15	1
Foxq1	17	1
Gabpb1	2	1
Gabpb1	5	1
Gabpb1	6	1
Gabpb1	7	2
Gata1	2	3
Gata1	3	1
Gata1	7	2
Gata1	X	2
Gata2	1	63
Gata2	2	77
Gata2	3	46
Gata2	4	61
Gata2	5	53
Gata2	6	45
Gata2	7	63
Gata2	8	30
Gata2	9	54
Gata2	10	19
Gata2	11	73
Gata2	12	20
Gata2	13	26
Gata2	14	33
Gata2	15	39
Gata2	16	21
Gata2	17	40
Gata2	18	20
Gata2	19	35
Gata2	X	20
Gata3	1	2
Gata3	2	1
Gata3	3	1
Gata3	6	2
Gata3	7	1
Gata3	9	2
Gata3	17	2
Gata3	18	2
Gata3	19	1
Gata3	X	1
Gata6	1	1
Gata6	2	3
Gata6	4	1
Gata6	5	1
Gata6	6	1
Gata6	10	1
Gata6	11	1
Gata6	18	1
Gli3	1	2
Gli3	2	1
Gli3	3	1
Gli3	7	1
Gli3	8	1
Gli3	11	1
Gli3	13	1
Gli3	14	1
Gli3	15	1
Gli3	X	1
Glis2	2	1
Glis2	5	1
Glis2	7	1
Glis2	9	1
Glis2	10	1
Glis2	11	1
Glis2	12	1
Glis2	13	1
Glis2	15	1
Glis2	16	1
Glis2	17	2
Glis2	18	1
Glis3	1	3
Glis3	2	4
Glis3	3	5
Glis3	4	7
Glis3	5	2
Glis3	6	2
Glis3	7	3
Glis3	8	2
Glis3	9	1
Glis3	10	4
Glis3	11	5
Glis3	13	2
Glis3	14	3
Glis3	16	2
Glis3	18	2
Glis3	X	4
Gm45871	2	1
Gm45871	7	1
Gm45871	14	1
Gm4881	1	1
Gm4881	2	1
Gm4881	4	1
Gm4881	7	2
Gm4881	11	2
Gm4881	12	1
Gm4881	14	1
Gm4881	15	1
Grhl1	1	8
Grhl1	2	16
Grhl1	3	10
Grhl1	4	13
Grhl1	5	11
Grhl1	6	8
Grhl1	7	10
Grhl1	8	6
Grhl1	9	11
Grhl1	10	2
Grhl1	11	9
Grhl1	12	2
Grhl1	13	5
Grhl1	14	6
Grhl1	15	6
Grhl1	16	4
Grhl1	17	9
Grhl1	18	6
Grhl1	19	3
Grhl1	X	5
Grhl3	2	2
Grhl3	4	1
Grhl3	5	1
Grhl3	6	3
Grhl3	9	1
Grhl3	11	1
Grhl3	15	1
Grhl3	18	1
Grhl3	19	2
Grhl3	X	1
Gsc	1	3
Gsc	2	2
Gsc	4	1
Gsc	7	1
Gsc	9	2
Gsc	11	1
Gsc	12	1
Gsc	18	1
Gtf2f1	1	19
Gtf2f1	2	41
Gtf2f1	3	14
Gtf2f1	4	18
Gtf2f1	5	19
Gtf2f1	6	10
Gtf2f1	7	16
Gtf2f1	8	19
Gtf2f1	9	21
Gtf2f1	10	11
Gtf2f1	11	20
Gtf2f1	12	9
Gtf2f1	13	12
Gtf2f1	14	9
Gtf2f1	15	17
Gtf2f1	16	12
Gtf2f1	17	15
Gtf2f1	18	10
Gtf2f1	19	10
Gtf2f1	X	6
Hand1	1	1
Hand1	2	2
Hand1	4	1
Hand1	5	1
Hand1	6	2
Hand1	9	2
Hand1	11	2
Hand1	12	1
Hand1	13	1
Hand1	15	2
Hand1	16	1
Hand1	17	2
Hand1	X	3
Hbp1	4	2
Hbp1	6	3
Hbp1	7	1
Hbp1	9	2
Hbp1	10	1
Hbp1	12	1
Hbp1	16	1
Hbp1	17	1
Hbp1	19	1
Hbp1	X	1
Hcfc1	1	5
Hcfc1	2	6
Hcfc1	3	3
Hcfc1	4	8
Hcfc1	5	6
Hcfc1	6	3
Hcfc1	7	12
Hcfc1	8	6
Hcfc1	9	3
Hcfc1	10	8
Hcfc1	11	12
Hcfc1	12	4
Hcfc1	13	5
Hcfc1	14	2
Hcfc1	15	6
Hcfc1	16	2
Hcfc1	17	3
Hcfc1	18	2
Hcfc1	19	5
Hcfc1	X	6
Hdac2	1	1
Hdac2	2	2
Hdac2	3	1
Hdac2	4	7
Hdac2	5	3
Hdac2	6	2
Hdac2	9	2
Hdac2	10	1
Hdac2	11	5
Hdac2	12	1
Hdac2	13	1
Hdac2	14	2
Hdac2	16	1
Hdac2	17	2
Hdac2	19	1
Hdac6	1	3
Hdac6	2	2
Hdac6	3	3
Hdac6	4	6
Hdac6	5	5
Hdac6	6	3
Hdac6	7	2
Hdac6	9	3
Hdac6	10	1
Hdac6	11	7
Hdac6	12	3
Hdac6	13	1
Hdac6	14	1
Hdac6	15	3
Hdac6	17	2
Hdac6	18	2
Hdac6	X	2
Hes1	2	2
Hes1	3	3
Hes1	6	1
Hes1	7	1
Hes1	8	1
Hes1	10	1
Hes1	12	1
Hes1	14	1
Hes1	15	1
Hes1	16	1
Hes1	19	1
Hes7	1	1
Hes7	2	1
Hes7	4	2
Hes7	5	3
Hes7	6	1
Hes7	7	2
Hes7	10	1
Hes7	11	3
Hes7	12	1
Hes7	17	1
Hes7	19	1
Hes7	X	1
Hey1	4	1
Hey1	8	2
Hey1	9	1
Hey1	18	2
Hey1	X	1
Hey2	1	1
Hey2	2	1
Hey2	3	3
Hey2	4	1
Hey2	5	1
Hey2	6	1
Hey2	7	3
Hey2	8	1
Hey2	9	1
Hey2	10	1
Hey2	11	1
Hey2	12	1
Hey2	14	3
Hey2	X	1
Hic1	2	2
Hic1	3	1
Hic1	4	1
Hic1	9	1
Hic1	11	1
Hic1	14	1
Hivep2	1	5
Hivep2	2	2
Hivep2	3	2
Hivep2	4	3
Hivep2	5	4
Hivep2	6	6
Hivep2	7	2
Hivep2	8	1
Hivep2	9	6
Hivep2	10	4
Hivep2	11	1
Hivep2	12	3
Hivep2	13	3
Hivep2	14	2
Hivep2	15	2
Hivep2	16	2
Hivep2	17	3
Hivep2	18	2
Hivep2	19	1
Hlf	1	4
Hlf	2	2
Hlf	3	1
Hlf	4	1
Hlf	7	1
Hlf	8	1
Hlf	9	1
Hlf	11	2
Hlf	12	1
Hmga2	4	1
Hmga2	5	2
Hmga2	10	1
Hmga2	11	1
Hmga2	17	1
Hmga2	18	1
Hoxa10	1	7
Hoxa10	2	8
Hoxa10	3	7
Hoxa10	4	6
Hoxa10	5	2
Hoxa10	6	7
Hoxa10	7	8
Hoxa10	8	8
Hoxa10	9	3
Hoxa10	10	3
Hoxa10	11	7
Hoxa10	12	5
Hoxa10	13	4
Hoxa10	14	3
Hoxa10	15	3
Hoxa10	16	6
Hoxa10	17	2
Hoxa10	18	2
Hoxa10	19	4
Hoxa10	X	3
Hoxa11	1	5
Hoxa11	2	6
Hoxa11	3	2
Hoxa11	4	4
Hoxa11	5	2
Hoxa11	6	3
Hoxa11	7	1
Hoxa11	9	1
Hoxa11	11	1
Hoxa11	12	2
Hoxa11	13	2
Hoxa11	15	2
Hoxa11	16	1
Hoxa11	17	1
Hoxa11	18	1
Hoxa11	19	2
Hoxa11	X	1
Hoxa13	1	3
Hoxa13	2	3
Hoxa13	3	4
Hoxa13	4	4
Hoxa13	5	2
Hoxa13	6	3
Hoxa13	7	2
Hoxa13	8	1
Hoxa13	9	1
Hoxa13	10	5
Hoxa13	11	1
Hoxa13	12	1
Hoxa13	13	3
Hoxa13	14	1
Hoxa13	15	3
Hoxa13	16	1
Hoxa13	17	2
Hoxa13	18	1
Hoxa13	X	3
Hoxa3	1	1
Hoxa3	2	7
Hoxa3	3	2
Hoxa3	4	3
Hoxa3	5	1
Hoxa3	6	5
Hoxa3	7	1
Hoxa3	8	3
Hoxa3	9	1
Hoxa3	10	5
Hoxa3	11	5
Hoxa3	12	2
Hoxa3	13	1
Hoxa3	14	1
Hoxa3	15	1
Hoxa3	16	2
Hoxa3	17	3
Hoxa3	18	2
Hoxa3	X	1
Hoxa5	4	1
Hoxa5	6	5
Hoxa5	7	2
Hoxa5	9	2
Hoxa5	10	4
Hoxa5	11	2
Hoxa5	13	2
Hoxa5	14	1
Hoxa5	15	2
Hoxa5	17	2
Hoxa5	19	3
Hoxa5	X	2
Hoxa7	2	2
Hoxa7	3	1
Hoxa7	6	1
Hoxa7	15	3
Hoxa7	18	1
Hoxb5	1	4
Hoxb5	2	3
Hoxb5	3	3
Hoxb5	4	4
Hoxb5	5	4
Hoxb5	6	2
Hoxb5	8	2
Hoxb5	9	1
Hoxb5	10	1
Hoxb5	11	5
Hoxb5	12	2
Hoxb5	13	2
Hoxb5	15	2
Hoxb5	18	1
Hoxb5	19	4
Hoxb5	X	3
Hoxb6	2	1
Hoxb6	3	1
Hoxb6	4	1
Hoxb6	9	1
Hoxb6	11	1
Hoxb6	13	1
Hoxb6	14	1
Hoxb6	15	1
Hoxb6	16	1
Hoxb9	1	6
Hoxb9	2	2
Hoxb9	3	5
Hoxb9	4	6
Hoxb9	5	5
Hoxb9	6	7
Hoxb9	7	5
Hoxb9	8	7
Hoxb9	9	4
Hoxb9	10	3
Hoxb9	11	7
Hoxb9	12	1
Hoxb9	13	2
Hoxb9	14	8
Hoxb9	15	6
Hoxb9	16	3
Hoxb9	17	1
Hoxb9	18	1
Hoxb9	19	3
Hoxb9	X	1
Hoxc5	1	3
Hoxc5	2	3
Hoxc5	3	3
Hoxc5	4	3
Hoxc5	5	4
Hoxc5	6	2
Hoxc5	7	7
Hoxc5	8	4
Hoxc5	9	4
Hoxc5	10	1
Hoxc5	11	5
Hoxc5	12	5
Hoxc5	13	1
Hoxc5	15	2
Hoxc5	17	2
Hoxc5	18	2
Hoxc5	19	3
Hoxc6	3	1
Hoxc6	4	1
Hoxc6	5	2
Hoxc6	6	2
Hoxc6	10	2
Hoxc6	11	1
Hoxc6	15	5
Hoxc6	X	1
Hoxc8	1	3
Hoxc8	2	5
Hoxc8	3	10
Hoxc8	4	4
Hoxc8	5	4
Hoxc8	6	4
Hoxc8	7	9
Hoxc8	8	3
Hoxc8	9	6
Hoxc8	10	7
Hoxc8	11	13
Hoxc8	12	3
Hoxc8	13	5
Hoxc8	15	12
Hoxc8	16	3
Hoxc8	17	3
Hoxc8	18	5
Hoxc8	19	4
Hoxc8	X	3
Hoxc9	1	3
Hoxc9	2	2
Hoxc9	3	3
Hoxc9	5	2
Hoxc9	6	8
Hoxc9	7	3
Hoxc9	8	4
Hoxc9	9	3
Hoxc9	10	4
Hoxc9	11	4
Hoxc9	12	1
Hoxc9	13	1
Hoxc9	14	3
Hoxc9	15	8
Hoxc9	16	3
Hoxc9	17	5
Hoxc9	19	1
Hoxc9	X	1
Hoxd10	1	2
Hoxd10	2	8
Hoxd10	3	6
Hoxd10	4	7
Hoxd10	5	3
Hoxd10	6	2
Hoxd10	7	6
Hoxd10	8	3
Hoxd10	9	2
Hoxd10	10	1
Hoxd10	12	1
Hoxd10	13	6
Hoxd10	14	2
Hoxd10	15	3
Hoxd10	16	2
Hoxd10	17	2
Hoxd10	18	4
Hoxd10	19	3
Hoxd10	X	4
Hoxd11	1	2
Hoxd11	2	7
Hoxd11	4	1
Hoxd11	5	2
Hoxd11	6	4
Hoxd11	7	2
Hoxd11	9	2
Hoxd11	10	2
Hoxd11	13	1
Hoxd11	14	1
Hoxd13	1	3
Hoxd13	2	5
Hoxd13	3	2
Hoxd13	4	5
Hoxd13	5	1
Hoxd13	6	5
Hoxd13	11	1
Hoxd13	12	1
Hoxd13	13	2
Hoxd13	14	1
Hoxd13	15	2
Hoxd13	16	2
Hoxd13	17	4
Hoxd13	19	2
Hoxd4	1	1
Hoxd4	2	3
Hoxd4	4	1
Hoxd4	5	1
Hoxd4	7	1
Hoxd4	8	1
Hoxd4	9	1
Hoxd4	10	1
Hoxd4	11	4
Hoxd4	13	1
Hoxd4	15	1
Hoxd4	17	1
Hoxd4	19	1
Hoxd4	X	2
Hoxd8	1	1
Hoxd8	2	4
Hoxd8	3	2
Hoxd8	4	2
Hoxd8	5	3
Hoxd8	6	2
Hoxd8	7	3
Hoxd8	8	1
Hoxd8	9	2
Hoxd8	11	1
Hoxd8	15	2
Hoxd8	17	1
Hoxd8	19	2
Hoxd9	2	6
Hoxd9	3	3
Hoxd9	5	2
Hoxd9	6	2
Hoxd9	9	3
Hoxd9	10	5
Hoxd9	11	1
Hoxd9	12	1
Hoxd9	16	1
Hoxd9	17	1
Hoxd9	18	1
Hoxd9	X	2
Hsf1	1	1
Hsf1	4	1
Hsf1	5	1
Ikzf2	1	3
Ikzf2	2	2
Ikzf2	3	1
Ikzf2	5	1
Ikzf2	7	2
Ikzf2	9	2
Ikzf2	11	4
Ikzf2	12	2
Ikzf2	15	1
Ikzf2	17	1
Ikzf2	X	1
Irf1	1	8
Irf1	2	8
Irf1	3	5
Irf1	4	11
Irf1	5	5
Irf1	6	2
Irf1	7	7
Irf1	8	2
Irf1	9	6
Irf1	10	4
Irf1	11	8
Irf1	12	7
Irf1	13	5
Irf1	14	6
Irf1	15	5
Irf1	16	2
Irf1	17	2
Irf1	18	1
Irf1	19	3
Irf1	X	8
Irf5	1	13
Irf5	2	14
Irf5	3	8
Irf5	4	7
Irf5	5	2
Irf5	6	10
Irf5	7	5
Irf5	8	7
Irf5	9	7
Irf5	10	4
Irf5	11	15
Irf5	12	1
Irf5	13	2
Irf5	14	5
Irf5	15	8
Irf5	17	4
Irf5	19	2
Irf5	X	7
Irf7	2	2
Irf7	4	2
Irf7	5	2
Irf7	6	1
Irf7	7	1
Irf7	10	1
Irf7	11	2
Irf7	17	1
Irf7	19	1
Irf8	1	5
Irf8	2	5
Irf8	3	3
Irf8	4	7
Irf8	5	1
Irf8	6	1
Irf8	7	6
Irf8	8	2
Irf8	9	3
Irf8	10	2
Irf8	11	8
Irf8	13	4
Irf8	14	2
Irf8	15	2
Irf8	16	1
Irf8	17	8
Irf8	18	3
Irf8	19	3
Irf8	X	5
Irx3	1	2
Irx3	3	2
Irx3	5	1
Irx3	6	1
Irx3	8	1
Irx3	13	1
Irx3	15	1
Irx3	19	1
Irx3	X	1
Irx5	2	1
Irx5	6	1
Irx5	8	1
Irx5	10	1
Irx5	11	1
Irx5	12	1
Irx5	13	1
Irx5	15	1
Isx	1	1
Isx	2	1
Isx	6	2
Isx	8	1
Jun	1	29
Jun	2	45
Jun	3	36
Jun	4	44
Jun	5	30
Jun	6	31
Jun	7	58
Jun	8	15
Jun	9	35
Jun	10	22
Jun	11	50
Jun	12	20
Jun	13	19
Jun	14	29
Jun	15	31
Jun	16	18
Jun	17	27
Jun	18	16
Jun	19	16
Jun	X	17
Junb	1	37
Junb	2	43
Junb	3	25
Junb	4	34
Junb	5	34
Junb	6	25
Junb	7	39
Junb	8	19
Junb	9	35
Junb	10	14
Junb	11	47
Junb	12	20
Junb	13	18
Junb	14	16
Junb	15	22
Junb	16	15
Junb	17	19
Junb	18	10
Junb	19	27
Junb	X	11
Kdm5a	1	2
Kdm5a	4	3
Kdm5a	5	2
Kdm5a	7	1
Kdm5a	11	1
Kdm5a	13	1
Kdm5a	16	1
Kdm5a	19	1
Kdm5a	X	1
Kdm5b	1	5
Kdm5b	2	9
Kdm5b	3	1
Kdm5b	4	9
Kdm5b	5	3
Kdm5b	6	3
Kdm5b	7	4
Kdm5b	8	2
Kdm5b	9	2
Kdm5b	10	2
Kdm5b	11	5
Kdm5b	12	1
Kdm5b	13	2
Kdm5b	14	5
Kdm5b	15	3
Kdm5b	17	5
Kdm5b	18	3
Kdm5b	19	1
Kdm5b	X	11
Klf10	2	1
Klf10	4	1
Klf10	5	2
Klf10	7	3
Klf10	8	1
Klf10	15	1
Klf10	17	1
Klf13	1	16
Klf13	2	24
Klf13	3	24
Klf13	4	21
Klf13	5	22
Klf13	6	13
Klf13	7	33
Klf13	8	10
Klf13	9	18
Klf13	10	22
Klf13	11	29
Klf13	12	13
Klf13	13	10
Klf13	14	12
Klf13	15	23
Klf13	16	9
Klf13	17	16
Klf13	18	3
Klf13	19	13
Klf13	X	6
Klf16	1	14
Klf16	2	17
Klf16	3	10
Klf16	4	26
Klf16	5	23
Klf16	6	10
Klf16	7	22
Klf16	8	9
Klf16	9	17
Klf16	10	12
Klf16	11	24
Klf16	12	8
Klf16	13	8
Klf16	14	5
Klf16	15	11
Klf16	16	5
Klf16	17	11
Klf16	18	6
Klf16	19	9
Klf16	X	3
Klf2	1	3
Klf2	2	3
Klf2	3	1
Klf2	4	4
Klf2	5	4
Klf2	6	3
Klf2	7	6
Klf2	8	4
Klf2	9	3
Klf2	10	1
Klf2	11	7
Klf2	12	3
Klf2	13	1
Klf2	14	5
Klf2	15	1
Klf2	16	1
Klf2	18	3
Klf2	19	2
Klf2	X	11
Klf3	1	75
Klf3	2	97
Klf3	3	58
Klf3	4	74
Klf3	5	75
Klf3	6	55
Klf3	7	124
Klf3	8	47
Klf3	9	72
Klf3	10	56
Klf3	11	121
Klf3	12	34
Klf3	13	36
Klf3	14	35
Klf3	15	59
Klf3	16	23
Klf3	17	64
Klf3	18	32
Klf3	19	44
Klf3	X	23
Klf4	1	19
Klf4	2	39
Klf4	3	27
Klf4	4	33
Klf4	5	42
Klf4	6	22
Klf4	7	52
Klf4	8	23
Klf4	9	30
Klf4	10	20
Klf4	11	49
Klf4	12	18
Klf4	13	17
Klf4	14	13
Klf4	15	28
Klf4	16	10
Klf4	17	16
Klf4	18	7
Klf4	19	24
Klf4	X	7
Klf5	2	1
Klf5	3	1
Klf5	4	1
Klf5	9	1
Klf5	13	1
Klf5	17	1
Klf5	X	3
Klf6	1	10
Klf6	2	16
Klf6	3	11
Klf6	4	15
Klf6	5	11
Klf6	6	8
Klf6	7	19
Klf6	8	7
Klf6	9	11
Klf6	10	11
Klf6	11	18
Klf6	12	3
Klf6	13	10
Klf6	14	5
Klf6	15	11
Klf6	16	4
Klf6	17	9
Klf6	18	4
Klf6	19	10
Klf6	X	8
Klf7	1	1
Klf7	3	3
Klf7	4	1
Klf7	8	1
Klf7	9	1
Klf7	11	1
Klf7	12	1
Klf7	13	1
Klf7	14	1
Klf7	15	1
Klf7	17	1
Klf7	X	1
Klf9	1	1
Klf9	2	2
Klf9	3	3
Klf9	4	2
Klf9	5	3
Klf9	6	2
Klf9	7	10
Klf9	8	1
Klf9	9	5
Klf9	10	4
Klf9	11	6
Klf9	12	2
[truncated: 1,817 more rows]
